# Supplementary material for: Sex-specific differences in zebrafish brains
Source: Biol Sex Differ. 2022 Jun 17;13:31. doi: 10.1186/s13293-022-00442-2 (PMC9206309; doi:10.1186/s13293-022-00442-2)
Supplement: Supplementary file 1 — Additional file 1. List of differentially expressed genes for Fig. 2. [file 13293_2022_442_MOESM1_ESM.xlsx]

## Sheet: Male vs. Female
Gene_ID	baseMean	log2FoldChange(Male/Female)	lfcSE	stat	pvalue	padj	Name	Description
ENSDARG00000044053	1306.97	1.07517	0.135238	7.95019	1.86228e-15	3.49215e-11	vsnl1b	visinin-like 1b [Source:ZFIN;Acc:ZDB-GENE-080225-39]
ENSDARG00000059815	1544.83	1.53066	0.223385	6.85213	7.27577e-12	6.82177e-08	oaz2b	ornithine decarboxylase antizyme 2b[Source:ZFIN;Acc:ZDB-GENE-070313-1]
ENSDARG00000016160	414.666	1.2934	0.200165	6.46165	1.03566e-10	6.47358e-07	gmpr	guanosine monophosphate reductase[Source:ZFIN;Acc:ZDB-GENE-050522-48]
ENSDARG00000045453	264.961	-3.62274	0.567594	-6.38263	1.74078e-10	6.63741e-07	f13a1a.1	coagulation factor XIII, A1 polypeptide a, tandemduplicate 1 [Source:ZFIN;Acc:ZDB-GENE-060929-1250]
ENSDARG00000094857	2204.59	1.85506	0.290757	6.38009	1.76979e-10	6.63741e-07	dio2	iodothyronine deiodinase 2 [Source:ZFIN;Acc:ZDB-GENE-030327-4]
ENSDARG00000014287	866.15	1.03197	0.166055	6.21462	5.14498e-10	1.60798e-06	eno2	enolase 2 [Source:ZFIN;Acc:ZDB-GENE-040704-27]"
ENSDARG00000010773	567.973	1.0187	0.165952	6.1385	8.33057e-10	2.23164e-06	pnpla6	patatin-like phospholipase domain containing 6[Source:ZFIN;Acc:ZDB-GENE-050107-4]
ENSDARG00000022045	1724.42	1.02278	0.168362	6.07488	1.24082e-09	2.8207e-06	map1ab	microtubule-associated protein 1Ab[Source:ZFIN;Acc:ZDB-GENE-100426-3]
ENSDARG00000078425	320.411	1.43422	0.236635	6.06088	1.35379e-09	2.8207e-06	oat	ornithine aminotransferase [Source:ZFIN;Acc:ZDB-GENE-110411-148]
ENSDARG00000027065	1170.36	1.0731	0.181957	5.89755	3.68932e-09	6.91821e-06	slc38a3a	solute carrier family 38, member 3a[Source:ZFIN;Acc:ZDB-GENE-070615-25]
ENSDARG00000089362	70.4947	-1.94376	0.335372	-5.79583	6.79844e-09	1.15895e-05	grn1	granulin 1 [Source:ZFIN;Acc:ZDB-GENE-060103-1]"
ENSDARG00000078847	1589.7	1.49364	0.267949	5.57437	2.48433e-08	3.67138e-05	si:dkey-238o13.4	si:dkey-238o13.4 [Source:ZFIN;Acc:ZDB-GENE-070705-403]
ENSDARG00000057671	581.479	1.15162	0.207229	5.55722	2.74101e-08	3.67138e-05	epas1b	endothelial PAS domain protein 1b[Source:ZFIN;Acc:ZDB-GENE-060607-11]
ENSDARG00000089717	290.22	1.31844	0.239579	5.50315	3.73055e-08	4.66369e-05	qpct	glutaminyl-peptide cyclotransferase[Source:ZFIN;Acc:ZDB-GENE-130827-1]
ENSDARG00000077504	1419.42	-1.66457	0.304948	-5.45854	4.80054e-08	5.62623e-05	si:ch211-103n10.5	si:ch211-103n10.5 [Source:ZFIN;Acc:ZDB-GENE-030131-5155]
ENSDARG00000045944	430.656	1.0721	0.196808	5.44743	5.11031e-08	5.63697e-05	slc6a1a	solute carrier family 6 (neurotransmittertransporter), member 1a [Source:ZFIN;Acc:ZDB-GENE-060519-23]
ENSDARG00000068710	672.219	-1.03243	0.190684	-5.41433	6.15195e-08	6.40896e-05	nid1a	nidogen 1a [Source:ZFIN;Acc:ZDB-GENE-050302-58]"
ENSDARG00000063157	178.766	1.27032	0.241262	5.26531	1.39956e-07	0.000124251	mapk8ip2	mitogen-activated protein kinase 8 interactingprotein 2 [Source:ZFIN;Acc:ZDB-GENE-070705-326]
ENSDARG00000036893	160.697	-1.27209	0.247812	-5.13331	2.84697e-07	0.000213546	f13a1b	coagulation factor XIII, A1 polypeptide b[Source:ZFIN;Acc:ZDB-GENE-030131-9634]
ENSDARG00000030687	1077.23	1.2154	0.238247	5.10143	3.3709e-07	0.00024312	phka2	phosphorylase kinase, alpha 2 (liver)[Source:ZFIN;Acc:ZDB-GENE-130422-1]
ENSDARG00000078258	104.997	1.47351	0.291244	5.05935	4.20696e-07	0.000292181	CABZ01049847.1	gamma-glutamyltransferase 5b [Source:NCBIgene;Acc:100333757]
ENSDARG00000117308	205.366	1.16365	0.233105	4.99196	5.97691e-07	0.000373597
ENSDARG00000100041	250.245	1.13932	0.228949	4.9763	6.4812e-07	0.00039205
ENSDARG00000096867	178.793	1.10479	0.222472	4.96599	6.83523e-07	0.000400544	clmn	calmin [Source:ZFIN;Acc:ZDB-GENE-131127-546]"
ENSDARG00000005853	195.22	1.00233	0.202207	4.95694	7.16103e-07	0.00040692	slc25a6	solute carrier family 25 (mitochondrial carrier;adenine nucleotide translocator), member 6[Source:ZFIN;Acc:ZDB-GENE-070912-446]
ENSDARG00000078645	325.124	1.09016	0.220683	4.93995	7.8143e-07	0.000430982	si:ch73-62l21.1	si:ch73-62l21.1 [Source:ZFIN;Acc:ZDB-GENE-120215-179]
ENSDARG00000063257	58.6471	1.57401	0.320732	4.90757	9.22098e-07	0.000480311	si:ch211-194e18.2	si:ch211-194e18.2 [Source:ZFIN;Acc:ZDB-GENE-131127-375]
ENSDARG00000073695	95.6763	1.23528	0.255818	4.82874	1.374e-06	0.000660646	mamdc2b	MAM domain containing 2b [Source:ZFIN;Acc:ZDB-GENE-091117-16]
ENSDARG00000012306	761.228	1.03017	0.214384	4.80524	1.54564e-06	0.000724594	syt13	synaptotagmin XIII [Source:ZFIN;Acc:ZDB-GENE-050417-135]
ENSDARG00000032856	139.262	1.10603	0.232077	4.76579	1.88113e-06	0.000830182	ccdc120	coiled-coil domain containing 120[Source:ZFIN;Acc:ZDB-GENE-061027-93]
ENSDARG00000105022	1483.3	1.24806	0.262265	4.75875	1.94795e-06	0.000830182	FO704813.1	ATP-sensitive inward rectifier potassium channel 10[Source:NCBI gene;Acc:100329607]
ENSDARG00000104929	154.836	1.07873	0.227941	4.73249	2.21777e-06	0.000904078	si:ch211-153f2.7	si:ch211-153f2.7 [Source:ZFIN;Acc:ZDB-GENE-141216-200]
ENSDARG00000108939	192.858	1.0372	0.219472	4.7259	2.29101e-06	0.000914065	FQ378016.1	high affinity cGMP-specific 3',5'-cyclicphosphodiesterase 9A-like [Source:NCBI gene;Acc:571737]
ENSDARG00000060113	266.461	-1.12274	0.238283	-4.7118	2.45542e-06	0.000959252	znf395a	zinc finger protein 395a [Source:ZFIN;Acc:ZDB-GENE-061215-52]
ENSDARG00000054848	39.3374	2.12123	0.45197	4.69331	2.68816e-06	0.000988401	pdk4	pyruvate dehydrogenase kinase, isozyme 4[Source:ZFIN;Acc:ZDB-GENE-060503-754]
ENSDARG00000070717	58.1737	1.57097	0.336549	4.66787	3.04336e-06	0.00107678	slc25a18	solute carrier family 25 (glutamate carrier),member 18 [Source:ZFIN;Acc:ZDB-GENE-041111-192]
ENSDARG00000060498	219.708	1.198	0.258944	4.62649	3.7191e-06	0.00126801	tnfrsf9a	tumor necrosis factor receptor superfamily, member9a [Source:ZFIN;Acc:ZDB-GENE-060421-8213]
ENSDARG00000001431	81.8951	2.22087	0.484469	4.58412	4.55902e-06	0.00145965	actn3b	actinin alpha 3b [Source:ZFIN;Acc:ZDB-GENE-030131-2040]
ENSDARG00000035870	436.734	1.00794	0.220277	4.57578	4.74456e-06	0.00148283	laptm4b	lysosomal protein transmembrane 4 beta[Source:ZFIN;Acc:ZDB-GENE-030616-616]
ENSDARG00000001437	372.912	1.07055	0.234842	4.5586	5.14954e-06	0.00158302	slc2a1a	solute carrier family 2 (facilitated glucosetransporter), member 1a [Source:ZFIN;Acc:ZDB-GENE-030131-3158]
ENSDARG00000078241	109.278	1.30861	0.28831	4.5389	5.65482e-06	0.00170541	map7a	microtubule-associated protein 7a[Source:ZFIN;Acc:ZDB-GENE-131121-151]
ENSDARG00000038348	71.004	1.37396	0.302903	4.53597	5.73403e-06	0.00170541	pigh	phosphatidylinositol glycan anchor biosynthesis,class H [Source:ZFIN;Acc:ZDB-GENE-040718-303]
ENSDARG00000095724	25.2993	-5.00694	1.10555	-4.52892	5.92869e-06	0.00171038	si:ch211-196c10.15	si:ch211-196c10.15 [Source:ZFIN;Acc:ZDB-GENE-141216-138]
ENSDARG00000060618	283.809	1.06044	0.234563	4.52092	6.15725e-06	0.00172623	ipo13	importin 13 [Source:ZFIN;Acc:ZDB-GENE-070706-1]"
ENSDARG00000033170	300.976	1.15794	0.256367	4.51672	6.28056e-06	0.00173196	sult2st1	sulfotransferase family 2, cytosolicsulfotransferase 1 [Source:ZFIN;Acc:ZDB-GENE-030219-114]
ENSDARG00000000563	50.0693	2.29537	0.510602	4.49542	6.94337e-06	0.0018362	ttn.1	titin, tandem duplicate 1 [Source:ZFIN;Acc:ZDB-GENE-030616-413]
ENSDARG00000078125	220.923	1.0835	0.241328	4.48974	7.13085e-06	0.00185719	rusc1	RUN and SH3 domain containing 1[Source:ZFIN;Acc:ZDB-GENE-100922-274]
ENSDARG00000053724	167.968	1.05459	0.236929	4.45107	8.54432e-06	0.0021082	adcyap1r1a	adenylate cyclase activating polypeptide 1a(pituitary) receptor type I [Source:ZFIN;Acc:ZDB-GENE-050315-1]
ENSDARG00000096667	297.223	-1.29939	0.294477	-4.41255	1.02161e-05	0.00239466	hemgn	hemogen [Source:ZFIN;Acc:ZDB-GENE-121214-307]"
ENSDARG00000002600	291.49	1.12015	0.255221	4.38893	1.13908e-05	0.00260488	pcsk1	proprotein convertase subtilisin/kexin type 1[Source:ZFIN;Acc:ZDB-GENE-071009-1]
ENSDARG00000043436	35.0605	-1.75895	0.402925	-4.36545	1.26863e-05	0.00286618	si:dkey-5n18.1	si:dkey-5n18.1 [Source:ZFIN;Acc:ZDB-GENE-041014-144]
ENSDARG00000104656	42.6602	2.30372	0.528732	4.35707	1.31814e-05	0.0029426	si:dkeyp-97a10.3	si:dkeyp-97a10.3 [Source:ZFIN;Acc:ZDB-GENE-131127-642]
ENSDARG00000105746	54.7986	-1.64798	0.380946	-4.32603	1.51818e-05	0.00327229	LO018124.1	si:cabz01083838.1 [Source:NCBI gene;Acc:101883056]"
ENSDARG00000062942	89.4261	1.32785	0.307225	4.32208	1.54567e-05	0.00329369	kcna1a	potassium voltage-gated channel, shaker-relatedsubfamily, member 1a [Source:ZFIN;Acc:ZDB-GENE-110408-15]
ENSDARG00000058464	121.139	-1.34542	0.311919	-4.31335	1.60803e-05	0.00335041	rasd3	RASD family member 3 [Source:ZFIN;Acc:ZDB-GENE-060818-9]
ENSDARG00000068006	54.4583	-2.11387	0.491318	-4.30244	1.68925e-05	0.00338877	gck	glucokinase (hexokinase 4) [Source:ZFIN;Acc:ZDB-GENE-060825-204]
ENSDARG00000039497	71.453	1.238	0.287819	4.30131	1.69794e-05	0.00338877	ccdc85a	coiled-coil domain containing 85A[Source:ZFIN;Acc:ZDB-GENE-080220-55]
ENSDARG00000094132	41.8016	1.67452	0.389314	4.3012	1.69872e-05	0.00338877	igf1	insulin-like growth factor 1 [Source:ZFIN;Acc:ZDB-GENE-010607-2]
ENSDARG00000027355	129.447	1.81418	0.422324	4.29571	1.74136e-05	0.00343726	slc25a4	solute carrier family 25 (mitochondrial carrier;adenine nucleotide translocator), member 4[Source:ZFIN;Acc:ZDB-GENE-030131-5275]
ENSDARG00000060835	130.533	1.06298	0.248333	4.28047	1.86497e-05	0.00360535	tecpr2	tectonin beta-propeller repeat containing 2[Source:ZFIN;Acc:ZDB-GENE-060503-358]
ENSDARG00000027159	148.012	1.06558	0.251082	4.24395	2.19622e-05	0.00411836	fbxo28	F-box protein 28 [Source:ZFIN;Acc:ZDB-GENE-030131-4665]
ENSDARG00000059900	159.529	1.2955	0.308445	4.20009	2.66811e-05	0.00476499	tbc1d9	TBC1 domain family, member 9 (with GRAM domain)[Source:ZFIN;Acc:ZDB-GENE-060810-33]
ENSDARG00000089467	74.8371	1.18945	0.284223	4.18491	2.85273e-05	0.00490775	fam161b	FAM161B, centrosomal protein [Source:ZFIN;Acc:ZDB-GENE-120928-1]
ENSDARG00000005394	102.102	1.41656	0.340399	4.16148	3.16192e-05	0.00524712	dnmt3aa	DNA (cytosine-5-)-methyltransferase 3 alpha a[Source:ZFIN;Acc:ZDB-GENE-050314-5]
ENSDARG00000060222	98.4642	1.02411	0.250166	4.09373	4.24495e-05	0.00686218	scn1ba	sodium channel, voltage-gated, type I, beta a[Source:ZFIN;Acc:ZDB-GENE-060503-604]
ENSDARG00000105237	99.7451	1.09428	0.26747	4.09121	4.2912e-05	0.00687766	mcc	MCC, WNT signaling pathway regulator[Source:ZFIN;Acc:ZDB-GENE-141210-1]
ENSDARG00000078185	201.526	1.00901	0.246783	4.08867	4.33861e-05	0.00689471	pacs2	phosphofurin acidic cluster sorting protein 2[Source:ZFIN;Acc:ZDB-GENE-081218-1]
ENSDARG00000074695	98.5388	1.18396	0.292169	4.05229	5.07185e-05	0.00766994	mertka	c-mer proto-oncogene tyrosine kinase a[Source:ZFIN;Acc:ZDB-GENE-081107-1]
ENSDARG00000011769	82.1737	-1.20186	0.297295	-4.04263	5.28543e-05	0.00788885	cpm	carboxypeptidase M [Source:ZFIN;Acc:ZDB-GENE-041210-191]
ENSDARG00000015854	221.644	1.20156	0.297469	4.03928	5.36158e-05	0.00791657	chata	choline O-acetyltransferase a [Source:ZFIN;Acc:ZDB-GENE-080102-2]
ENSDARG00000063732	60.4161	1.2255	0.304444	4.02538	5.68845e-05	0.00796044	pde11a	phosphodiesterase 11a [Source:ZFIN;Acc:ZDB-GENE-070912-207]
ENSDARG00000063544	54.5722	1.3619	0.339179	4.01528	5.93763e-05	0.00809058	pip4k2ab	phosphatidylinositol-5-phosphate 4-kinase, type II,alpha b [Source:ZFIN;Acc:ZDB-GENE-070912-272]
ENSDARG00000025428	631.346	-1.16297	0.291313	-3.99218	6.54679e-05	0.00876896	socs3a	suppressor of cytokine signaling 3a[Source:ZFIN;Acc:ZDB-GENE-030131-7349]
ENSDARG00000008912	167.348	1.25008	0.314035	3.98069	6.87165e-05	0.0091388	slc8a2a	solute carrier family 8 (sodium/calcium exchanger),member 2a [Source:ZFIN;Acc:ZDB-GENE-060531-155]
ENSDARG00000060854	263.159	1.16612	0.294048	3.96575	7.31658e-05	0.00952781	kctd3	potassium channel tetramerization domain containing3 [Source:ZFIN;Acc:ZDB-GENE-060503-169]
ENSDARG00000063677	53.1837	1.24077	0.313991	3.95161	7.76262e-05	0.00977034	ccny	cyclin Y [Source:ZFIN;Acc:ZDB-GENE-091117-45]"
ENSDARG00000110922	109.019	-1.22016	0.30901	-3.94861	7.86057e-05	0.00977034	CR847936.6	-
ENSDARG00000014527	50.2329	1.31335	0.332895	3.94525	7.97174e-05	0.00977034	pdk3a	pyruvate dehydrogenase kinase, isozyme 3a[Source:ZFIN;Acc:ZDB-GENE-061220-3]
ENSDARG00000105691	45.4529	-1.59671	0.406233	-3.93052	8.47614e-05	0.0101888	slco1f3	solute carrier organic anion transporter family,member 1F3 [Source:ZFIN;Acc:ZDB-GENE-080212-5]
ENSDARG00000116806	12.7844	2.92695	0.747699	3.91461	9.05496e-05	0.0108152	CU693479.1	protein phosphatase 1, regulatory subunit 27a[Source:NCBI gene;Acc:100332066]
ENSDARG00000075928	137.439	1.35074	0.345692	3.90734	9.33167e-05	0.0109367	hivep3a	human immunodeficiency virus type I enhancerbinding protein 3a [Source:ZFIN;Acc:ZDB-GENE-081029-2]
ENSDARG00000057571	48.2465	1.70614	0.437968	3.89557	9.79679e-05	0.0113007	pgam2	phosphoglycerate mutase 2 (muscle)[Source:ZFIN;Acc:ZDB-GENE-040116-6]
ENSDARG00000042988	43.4969	-2.17049	0.557404	-3.89394	9.86305e-05	0.0113007	slc24a2	solute carrier family 24 (sodium/potassium/calciumexchanger), member 2 [Source:ZFIN;Acc:ZDB-GENE-060825-277]
ENSDARG00000042518	80.1965	1.33252	0.34277	3.88749	0.000101284	0.0115108	hipk2	homeodomain interacting protein kinase 2[Source:ZFIN;Acc:ZDB-GENE-031125-4]
ENSDARG00000102202	48.1088	1.31175	0.338671	3.87324	0.000107399	0.0119168	phospho2	phosphatase, orphan 2 [Source:ZFIN;Acc:ZDB-GENE-080204-104]
ENSDARG00000067990	521.894	4.7962	1.23875	3.8718	0.000108035	0.0119169	myhz1.1	myosin, heavy polypeptide 1.1, skeletal muscle[Source:ZFIN;Acc:ZDB-GENE-000322-5]
ENSDARG00000057206	95.1906	-1.23918	0.321275	-3.85706	0.000114761	0.0124221	nmt1b	N-myristoyltransferase 1b [Source:ZFIN;Acc:ZDB-GENE-081222-3]
ENSDARG00000091377	479.51	1.30589	0.338663	3.85601	0.000115253	0.0124221	galn	galanin/GMAP prepropeptide [Source:ZFIN;Acc:ZDB-GENE-111117-2]
ENSDARG00000098099	20.6146	-2.50096	0.649367	-3.85138	0.000117453	0.0125141	zgc:64065	zgc:64065 [Source:ZFIN;Acc:ZDB-GENE-040426-1355]"
ENSDARG00000112959	11.1828	3.10016	0.807538	3.83903	0.00012352	0.0129399	CABZ01072309.1	wu:fb80c09 [Source:NCBI gene;Acc:103909608]"
ENSDARG00000104559	103.868	1.03387	0.271663	3.80571	0.000141398	0.0145686	tmem63ba	transmembrane protein 63Ba [Source:ZFIN;Acc:ZDB-GENE-030131-4320]
ENSDARG00000097576	65.7606	1.31211	0.345099	3.80211	0.000143468	0.0147011	zgc:92912	zgc:92912 [Source:ZFIN;Acc:ZDB-GENE-040718-265]"
ENSDARG00000095325	18.1863	3.24751	0.85721	3.78847	0.00015158	0.0152818	si:dkey-49n23.3	si:dkey-49n23.3 [Source:ZFIN;Acc:ZDB-GENE-050208-799]
ENSDARG00000057649	81.4069	1.10771	0.292803	3.78314	0.000154865	0.0154469	satb1a	SATB homeobox 1a [Source:ZFIN;Acc:ZDB-GENE-031010-36]
ENSDARG00000055518	38.01	2.35576	0.628867	3.74604	0.00017965	0.0172289	pygma	phosphorylase, glycogen, muscle A[Source:ZFIN;Acc:ZDB-GENE-050522-482]
ENSDARG00000087956	35.097	1.45809	0.390643	3.73253	0.00018957	0.0177741	she	Src homology 2 domain containing E[Source:ZFIN;Acc:ZDB-GENE-090915-6]
ENSDARG00000104587	49.6186	1.97655	0.531031	3.7221	0.000197577	0.0183414	srl	sarcalumenin [Source:ZFIN;Acc:ZDB-GENE-061110-91]"
ENSDARG00000008403	60.2284	1.42244	0.382404	3.71972	0.000199442	0.0184233	phospho1	phosphatase, orphan 1 [Source:ZFIN;Acc:ZDB-GENE-040801-198]
ENSDARG00000010478	28.7415	2.01351	0.543622	3.70389	0.000212322	0.0189531	hsp90aa1.1	heat shock protein 90, alpha (cytosolic), class Amember 1, tandem duplicate 1 [Source:ZFIN;Acc:ZDB-GENE-990415-94]
ENSDARG00000020574	410.81	4.27245	1.15393	3.70252	0.000213471	0.0189531	atp2a1	ATPase sarcoplasmic/endoplasmic reticulum Ca2+transporting 1 [Source:ZFIN;Acc:ZDB-GENE-020905-1]
ENSDARG00000007184	1502.81	1.03042	0.278402	3.70119	0.000214588	0.0189531	zbtb16a	zinc finger and BTB domain containing 16a[Source:ZFIN;Acc:ZDB-GENE-030131-1989]
ENSDARG00000097767	183.951	1.00015	0.270365	3.69927	0.000216222	0.0189531
ENSDARG00000053453	83.0901	1.15591	0.312492	3.699	0.000216451	0.0189531	mpp2a	membrane protein, palmitoylated 2a (MAGUK p55subfamily member 2) [Source:ZFIN;Acc:ZDB-GENE-071004-82]
ENSDARG00000061042	118.967	1.04809	0.283602	3.69565	0.000219327	0.0189531	gabbr2	gamma-aminobutyric acid (GABA) B receptor, 2[Source:ZFIN;Acc:ZDB-GENE-060503-620]
ENSDARG00000087583	10.2645	-3.18918	0.868787	-3.67084	0.000241758	0.0204799	zgc:171717	zgc:171717 [Source:ZFIN;Acc:ZDB-GENE-071004-25]"
ENSDARG00000069464	25.4531	1.97611	0.538436	3.6701	0.000242456	0.0204799	cox7a1	cytochrome c oxidase subunit 7A1[Source:ZFIN;Acc:ZDB-GENE-060929-340]
ENSDARG00000025875	20.4894	2.06488	0.562929	3.66809	0.000244365	0.0205469	kctd2	potassium channel tetramerization domain containing2 [Source:ZFIN;Acc:ZDB-GENE-060825-85]
ENSDARG00000101385	101.552	1.36117	0.371196	3.66697	0.00024544	0.0205469	f8	coagulation factor VIII, procoagulant component[Source:ZFIN;Acc:ZDB-GENE-090629-2]
ENSDARG00000055618	190.808	3.55249	0.972261	3.65385	0.000258341	0.021341	acta1b	actin, alpha 1b, skeletal muscle[Source:ZFIN;Acc:ZDB-GENE-030131-55]
ENSDARG00000099221	191.787	1.22156	0.334858	3.64799	0.000264299	0.0216425	ppp2r2bb	protein phosphatase 2, regulatory subunit B, beta b[Source:ZFIN;Acc:ZDB-GENE-041010-39]
ENSDARG00000086724	35.9177	-1.41163	0.387224	-3.64552	0.000266853	0.0217566	im:7151449	im:7151449 [Source:ZFIN;Acc:ZDB-GENE-041111-283]"
ENSDARG00000074860	73.402	1.06696	0.293277	3.63804	0.000274716	0.0222705	slc5a7a	solute carrier family 5 (sodium/cholinecotransporter), member 7a [Source:ZFIN;Acc:ZDB-GENE-090313-273]
ENSDARG00000090106	32.0881	1.52218	0.418494	3.63728	0.00027553	0.0222705	slc17a7b	solute carrier family 17 (vesicular glutamatetransporter), member 7b [Source:ZFIN;Acc:ZDB-GENE-131125-32]
ENSDARG00000014488	71.8428	1.02782	0.283925	3.62003	0.000294565	0.0233067	ca2	carbonic anhydrase II [Source:ZFIN;Acc:ZDB-GENE-031219-5]
ENSDARG00000076292	38.3513	1.28306	0.354812	3.61618	0.000298982	0.0235567	tns2a	tensin 2a [Source:ZFIN;Acc:ZDB-GENE-090312-163]"
ENSDARG00000007869	88.2537	1.07227	0.297196	3.60795	0.000308623	0.0240137	ehd3	EH-domain containing 3 [Source:ZFIN;Acc:ZDB-GENE-041014-352]
ENSDARG00000043443	42.6482	1.82545	0.508546	3.58954	0.000331262	0.0250477	kcnj13	potassium inwardly-rectifying channel, subfamily J,member 13 [Source:ZFIN;Acc:ZDB-GENE-070129-1]
ENSDARG00000088750	19.7206	-3.01102	0.843329	-3.5704	0.000356432	0.0264809	otogl	otogelin-like [Source:ZFIN;Acc:ZDB-GENE-050419-93]"
ENSDARG00000052045	180.219	1.31768	0.369287	3.56818	0.000359475	0.0265388	ggt5a	gamma-glutamyltransferase 5a [Source:ZFIN;Acc:ZDB-GENE-080226-1]
ENSDARG00000062830	46.7743	1.28153	0.359436	3.5654	0.000363308	0.0267166	tent5d	terminal nucleotidyltransferase 5D[Source:ZFIN;Acc:ZDB-GENE-091118-44]
ENSDARG00000060597	56.3764	1.32833	0.373176	3.55954	0.000371503	0.0272126	zgc:158659	zgc:158659 [Source:ZFIN;Acc:ZDB-GENE-070112-492]"
ENSDARG00000044754	51.3307	-1.5054	0.423274	-3.55657	0.00037573	0.0273089	gnrh2	gonadotropin-releasing hormone 2[Source:ZFIN;Acc:ZDB-GENE-030516-1]
ENSDARG00000092660	463.624	-1.05437	0.2972	-3.54766	0.000388667	0.0280319	cyp27c1	cytochrome P450, family 27, subfamily C,polypeptide 1 [Source:ZFIN;Acc:ZDB-GENE-080204-68]
ENSDARG00000097086	28.8204	1.68418	0.475064	3.54516	0.00039237	0.0281905	si:dkey-172k15.4	si:dkey-172k15.4 [Source:ZFIN;Acc:ZDB-GENE-131127-210]
ENSDARG00000096686	56.3481	1.34814	0.380492	3.54315	0.000395383	0.0282286
ENSDARG00000052122	8.75942	-3.11321	0.87919	-3.541	0.000398608	0.0283132	rag1	recombination activating gene 1[Source:ZFIN;Acc:ZDB-GENE-990415-234]
ENSDARG00000095002	63.2642	3.03956	0.863033	3.52195	0.000428387	0.0297403	si:rp71-17i16.4	si:rp71-17i16.4 [Source:ZFIN;Acc:ZDB-GENE-090312-215]
ENSDARG00000043342	78.4125	1.08988	0.309963	3.51617	0.000437814	0.0298542	gpx3	glutathione peroxidase 3 [Source:ZFIN;Acc:ZDB-GENE-070222-3]
ENSDARG00000063032	57.5328	1.29462	0.368841	3.50996	0.000448169	0.0301221	dok6	docking protein 6 [Source:ZFIN;Acc:ZDB-GENE-070410-50]
ENSDARG00000074014	8.79488	-5.09531	1.45315	-3.5064	0.000454215	0.0302442	zgc:194275	zgc:194275 [Source:ZFIN;Acc:ZDB-GENE-081022-92]"
ENSDARG00000088515	78.2247	1.07189	0.305818	3.50499	0.000456623	0.0302565	st6gal2b	ST6 beta-galactosamide alpha-2,6-sialyltranferase2b [Source:ZFIN;Acc:ZDB-GENE-120426-2]
ENSDARG00000045758	8.33924	3.78624	1.08365	3.49397	0.00047589	0.0311021	cracr2ab	calcium release activated channel regulator 2Ab[Source:ZFIN;Acc:ZDB-GENE-041210-94]
ENSDARG00000074414	19.8017	2.16472	0.61957	3.4939	0.000476018	0.0311021	sema4ba	sema domain, immunoglobulin domain (Ig),transmembrane domain (TM) and short cytoplasmic domain,(semaphorin) 4Ba [Source:ZFIN;Acc:ZDB-GENE-070705-31]
ENSDARG00000022518	34.6411	1.54314	0.441961	3.49158	0.000480171	0.0312645	pex5la	peroxisomal biogenesis factor 5-like a[Source:ZFIN;Acc:ZDB-GENE-070705-298]
ENSDARG00000090338	66.6805	1.1241	0.3226	3.48449	0.000493069	0.0318358	fam20cb	family with sequence similarity 20, member Cb[Source:ZFIN;Acc:ZDB-GENE-050301-4]
ENSDARG00000032630	78.479	1.43256	0.41156	3.48081	0.000499908	0.0320453	neb	nebulin [Source:ZFIN;Acc:ZDB-GENE-041111-216]"
ENSDARG00000098980	51.268	1.19175	0.34308	3.47368	0.000513377	0.0327219	si:ch211-153f2.3	si:ch211-153f2.3 [Source:ZFIN;Acc:ZDB-GENE-081104-135]
ENSDARG00000019063	96.0607	1.00637	0.290204	3.46779	0.000524754	0.0332024	fat1b	FAT atypical cadherin 1b [Source:ZFIN;Acc:ZDB-GENE-130530-563]
ENSDARG00000068966	120.925	-3.49428	1.00781	-3.46722	0.000525869	0.0332024	si:ch211-261n11.7	si:ch211-261n11.7 [Source:ZFIN;Acc:ZDB-GENE-081105-144]
ENSDARG00000058503	34.2501	1.47819	0.426646	3.46468	0.000530866	0.0334054	flt3	fms-related tyrosine kinase 3 [Source:ZFIN;Acc:ZDB-GENE-050114-4]
ENSDARG00000104363	14.3091	-2.64846	0.765409	-3.46018	0.000539805	0.0338542	BX470229.2	-
ENSDARG00000076560	64.3735	1.30132	0.380339	3.42148	0.000622806	0.0376737	apbb1	amyloid beta (A4) precursor protein-binding, familyB, member 1 (Fe65) [Source:ZFIN;Acc:ZDB-GENE-091118-127]
ENSDARG00000060008	33.1791	1.80704	0.529154	3.41497	0.000637887	0.0384619	hhipl2	HHIP-like 2 [Source:ZFIN;Acc:ZDB-GENE-131120-145]"
ENSDARG00000037539	42.7999	2.19092	0.642686	3.409	0.000652015	0.0391878	tnnc1b	troponin C type 1b (slow) [Source:ZFIN;Acc:ZDB-GENE-040625-62]
ENSDARG00000113346	9.27696	-3.85912	1.13353	-3.40453	0.000662787	0.039519	zgc:153659	zgc:153659 [Source:ZFIN;Acc:ZDB-GENE-060825-311]"
ENSDARG00000117719	38.7835	1.28474	0.377556	3.40277	0.000667068	0.039519
ENSDARG00000093350	12.9324	2.45813	0.727058	3.38093	0.000722409	0.0416678	si:dkey-58f10.7	si:dkey-58f10.7 [Source:ZFIN;Acc:ZDB-GENE-060526-321]
ENSDARG00000023287	35.7748	1.78747	0.529047	3.37865	0.000728418	0.0416678	hsd17b3	hydroxysteroid (17-beta) dehydrogenase 3[Source:ZFIN;Acc:ZDB-GENE-040426-1339]
ENSDARG00000037066	42.9132	1.4326	0.424034	3.3785	0.000728831	0.0416678	lgals8a	galectin 8a [Source:ZFIN;Acc:ZDB-GENE-040724-22]"
ENSDARG00000098289	34.7078	1.2547	0.371792	3.37474	0.000738853	0.0421124	vstm2l	V-set and transmembrane domain containing 2 like[Source:ZFIN;Acc:ZDB-GENE-040426-1548]
ENSDARG00000017047	18.4475	1.9632	0.582432	3.37069	0.000749805	0.0426071	slc27a4	solute carrier family 27 (fatty acid transporter),member 4 [Source:ZFIN;Acc:ZDB-GENE-050417-248]
ENSDARG00000099860	51.0785	1.80313	0.536244	3.36252	0.000772335	0.0434009	pkmb	pyruvate kinase M1/2b [Source:ZFIN;Acc:ZDB-GENE-040801-230]
ENSDARG00000025974	33.0808	1.39073	0.413957	3.3596	0.000780566	0.0434973	magi3b	membrane associated guanylate kinase, WW and PDZdomain containing 3b [Source:ZFIN;Acc:ZDB-GENE-060503-301]
ENSDARG00000045708	122.429	-1.04682	0.311654	-3.35893	0.000782448	0.0434973	adm2a	adrenomedullin 2a [Source:ZFIN;Acc:ZDB-GENE-041210-100]
ENSDARG00000076998	19.8147	1.74075	0.518564	3.35686	0.000788328	0.0435751	si:ch73-92i20.1	si:ch73-92i20.1 [Source:ZFIN;Acc:ZDB-GENE-070705-270]
ENSDARG00000113804	7.67186	-4.17021	1.24483	-3.35003	0.000808029	0.0443046	si:dkey-205i10.1	si:dkey-205i10.1 [Source:ZFIN;Acc:ZDB-GENE-081104-499]
ENSDARG00000078761	18.0474	1.82144	0.54493	3.34252	0.000830212	0.0452562	rmdn2	regulator of microtubule dynamics 2[Source:ZFIN;Acc:ZDB-GENE-111223-1]
ENSDARG00000096558	37.6919	1.21182	0.364622	3.3235	0.000888969	0.0470902
ENSDARG00000002353	54.6912	-1.2795	0.385634	-3.31791	0.000906924	0.0477714	tagapa	T cell activation RhoGTPase activating protein a[Source:ZFIN;Acc:ZDB-GENE-040426-1877]
ENSDARG00000032838	8.24374	-3.37613	1.02691	-3.28767	0.00101019	0.0514758	si:dkey-206f10.1	si:dkey-206f10.1 [Source:ZFIN;Acc:ZDB-GENE-041014-154]
ENSDARG00000089750	9.33132	3.1237	0.954011	3.27428	0.00105931	0.0527571	si:dkey-26g8.5	si:dkey-26g8.5 [Source:ZFIN;Acc:ZDB-GENE-121214-19]
ENSDARG00000079637	26.985	1.4609	0.44635	3.27298	0.00106419	0.0527571	alpk2	alpha-kinase 2 [Source:ZFIN;Acc:ZDB-GENE-030131-1868]
ENSDARG00000067995	24.9812	2.20006	0.672637	3.2708	0.00107244	0.0529219	myhz1.2	myosin, heavy polypeptide 1.2, skeletal muscle[Source:ZFIN;Acc:ZDB-GENE-070705-73]
ENSDARG00000105029	70.8018	1.14539	0.350686	3.26614	0.00109025	0.0536356	TPPP	tubulin polymerization-promoting protein[Source:NCBI gene;Acc:100333482]
ENSDARG00000061644	50.7657	1.1	0.337741	3.25692	0.00112628	0.0544331	ensab	endosulfine alpha b [Source:ZFIN;Acc:ZDB-GENE-060526-294]
ENSDARG00000101423	20.5235	-1.78456	0.548117	-3.25581	0.0011307	0.0545061	cyp2y3	cytochrome P450, family 2, subfamily Y, polypeptide3 [Source:ZFIN;Acc:ZDB-GENE-050522-490]
ENSDARG00000060116	58.3448	1.17159	0.360143	3.25313	0.0011414	0.0547327	camk1a	calcium/calmodulin-dependent protein kinase Ia[Source:ZFIN;Acc:ZDB-GENE-131120-147]
ENSDARG00000070038	51.0402	-1.24958	0.384469	-3.25015	0.00115342	0.0550356	rbp2a	retinol binding protein 2a, cellular[Source:ZFIN;Acc:ZDB-GENE-020320-2]
ENSDARG00000007245	45.9096	1.38381	0.426284	3.24621	0.00116954	0.0556631	rundc3aa	RUN domain containing 3Aa [Source:ZFIN;Acc:ZDB-GENE-130530-533]
ENSDARG00000075505	24.3082	1.55896	0.480793	3.24248	0.00118494	0.0561111	PTGFRN	si:ch211-132g1.7 [Source:ZFIN;Acc:ZDB-GENE-121214-287]
ENSDARG00000044278	414.931	-1.02	0.314651	-3.24169	0.00118822	0.0561249	synpr	synaptoporin [Source:ZFIN;Acc:ZDB-GENE-030616-625]"
ENSDARG00000074791	61.0193	1.22138	0.377206	3.23797	0.00120385	0.0566286	aldh3a1	aldehyde dehydrogenase 3 family, member A1[Source:ZFIN;Acc:ZDB-GENE-120823-1]
ENSDARG00000035133	29.5778	1.61515	0.498856	3.23771	0.00120493	0.0566286	pho	phoenix [Source:ZFIN;Acc:ZDB-GENE-030131-5935]"
ENSDARG00000016788	41.8121	1.26575	0.392483	3.22497	0.00125988	0.0587097	zeb1a	zinc finger E-box binding homeobox 1a[Source:ZFIN;Acc:ZDB-GENE-070912-124]
ENSDARG00000099845	15.0475	-2.65753	0.825075	-3.22095	0.00127767	0.0588043	zgc:174275	zgc:174275 [Source:ZFIN;Acc:ZDB-GENE-080305-5]"
ENSDARG00000075433	52.5599	1.26917	0.394575	3.21654	0.00129745	0.0591966	myom2a	myomesin 2a [Source:ZFIN;Acc:ZDB-GENE-030131-6201]"
ENSDARG00000070069	132.831	-1.28213	0.399332	-3.21068	0.00132423	0.0599026	pitx3	paired-like homeodomain 3 [Source:ZFIN;Acc:ZDB-GENE-041229-4]
ENSDARG00000055338	35.2876	1.43875	0.448434	3.20839	0.0013348	0.0599474	si:dkeyp-50d11.2	si:dkeyp-50d11.2 [Source:ZFIN;Acc:ZDB-GENE-091113-22]
ENSDARG00000102381	13.3231	-2.15744	0.672769	-3.20681	0.00134214	0.0599474	slc44a4	solute carrier family 44, member 4[Source:ZFIN;Acc:ZDB-GENE-040426-1371]
ENSDARG00000031817	70.5954	1.06456	0.332021	3.20632	0.00134446	0.0599474	trim2a	tripartite motif containing 2a[Source:ZFIN;Acc:ZDB-GENE-050327-99]
ENSDARG00000067964	103.712	1.0809	0.339475	3.18403	0.0014524	0.063783	slc6a5	solute carrier family 6 (neurotransmittertransporter), member 5 [Source:ZFIN;Acc:ZDB-GENE-050105-2]
ENSDARG00000060259	28.6	1.4551	0.457418	3.18112	0.00146708	0.0641276	zgc:162160	zgc:162160 [Source:ZFIN;Acc:ZDB-GENE-070424-22]"
ENSDARG00000079972	71.4402	-1.39323	0.438955	-3.17396	0.00150372	0.0654241	nfatc2b	nuclear factor of activated T cells 2b[Source:ZFIN;Acc:ZDB-GENE-120913-5]
ENSDARG00000039605	57.5141	-1.07308	0.340151	-3.15472	0.00160654	0.0684677	mat1a	methionine adenosyltransferase I, alpha[Source:ZFIN;Acc:ZDB-GENE-030131-6127]
ENSDARG00000110570	27.0053	1.33946	0.425737	3.14622	0.00165396	0.0698693	BX004779.2	-
ENSDARG00000094832	14.8365	-2.37444	0.756235	-3.13982	0.00169051	0.0709182	F13A1 (1 of many)	coagulation factor XIII A chain-like [Source:NCBIgene;Acc:558353]
ENSDARG00000086573	31.6765	1.35572	0.431908	3.13892	0.00169574	0.0709573	omga	oligodendrocyte myelin glycoprotein a[Source:ZFIN;Acc:ZDB-GENE-091204-203]
ENSDARG00000042937	47.9293	1.14475	0.36481	3.13793	0.00170147	0.0709573	si:dkey-256e7.5	si:dkey-256e7.5 [Source:ZFIN;Acc:ZDB-GENE-090313-282]
ENSDARG00000063019	107.765	1.05718	0.337008	3.13695	0.00170714	0.0709806	panx2	pannexin 2 [Source:ZFIN;Acc:ZDB-GENE-050419-55]"
ENSDARG00000079348	105.325	1.16883	0.373253	3.13147	0.00173933	0.072	GRIN2B	glutamate receptor ionotropic, NMDA 2B-like[Source:NCBI gene;Acc:110438919]
ENSDARG00000114031	8.72768	5.26201	1.68139	3.12956	0.00175067	0.0723094	smyhc3	slow myosin heavy chain 3 [Source:ZFIN;Acc:ZDB-GENE-080930-1]
ENSDARG00000004597	34.5336	1.18556	0.379724	3.12217	0.00179521	0.0729588	lrrc4ba	leucine rich repeat containing 4Ba[Source:ZFIN;Acc:ZDB-GENE-080327-25]
ENSDARG00000102750	31.1603	-1.94565	0.623632	-3.11986	0.00180936	0.07316	cdh1	cadherin 1, type 1, E-cadherin (epithelial)[Source:ZFIN;Acc:ZDB-GENE-010606-1]
ENSDARG00000104076	37.4417	1.16518	0.374575	3.11068	0.0018666	0.0743152	rnf126	ring finger protein 126 [Source:ZFIN;Acc:ZDB-GENE-070209-292]
ENSDARG00000101049	30.8307	-1.1926	0.384731	-3.09984	0.00193627	0.0764399	CABZ01075274.1	-
ENSDARG00000111902	43.4989	1.15388	0.372376	3.09869	0.0019438	0.0765097
ENSDARG00000055186	75.4894	-1.05288	0.339883	-3.09778	0.00194976	0.0765097	ccr9a	chemokine (C-C motif) receptor 9a[Source:ZFIN;Acc:ZDB-GENE-060130-125]
ENSDARG00000044261	33.7449	-3.61062	1.16827	-3.09057	0.00199775	0.0769234	si:ch211-243g18.2	si:ch211-243g18.2 [Source:ZFIN;Acc:ZDB-GENE-030131-2830]
ENSDARG00000020718	31.4454	1.3963	0.452505	3.08571	0.00203069	0.0773793	slc25a22a	solute carrier family 25 member 22a[Source:ZFIN;Acc:ZDB-GENE-110408-61]
ENSDARG00000101109	48.2769	1.11631	0.361831	3.08517	0.00203434	0.0773793	cldn15b	claudin 15b [Source:ZFIN;Acc:ZDB-GENE-060421-7652]"
ENSDARG00000012944	53.0958	2.77995	0.902658	3.07973	0.00207186	0.0784878	myhz2	myosin, heavy polypeptide 2, fast muscle specific[Source:ZFIN;Acc:ZDB-GENE-020604-1]
ENSDARG00000028857	11.5635	2.22623	0.725361	3.06913	0.00214682	0.0802333	sgsm1a	small G protein signaling modulator 1a[Source:ZFIN;Acc:ZDB-GENE-060526-379]
ENSDARG00000077239	11.1051	-2.64207	0.861117	-3.06818	0.00215364	0.0802883	si:ch211-165i18.2	si:ch211-165i18.2 [Source:ZFIN;Acc:ZDB-GENE-070705-77]
ENSDARG00000100257	16.7872	-1.80751	0.589257	-3.06745	0.00215896	0.080327	zgc:174314	zgc:174314 [Source:ZFIN;Acc:ZDB-GENE-080213-5]"
ENSDARG00000037266	33.0504	1.16974	0.381622	3.06518	0.00217542	0.0807073	myoz2b	myozenin 2b [Source:ZFIN;Acc:ZDB-GENE-040426-1853]"
ENSDARG00000114278	16.827	1.97511	0.647083	3.05233	0.00227073	0.0822022	BX324132.4	serine/threonine-protein kinase pim-1-like[Source:NCBI gene;Acc:568680]
ENSDARG00000095820	26.8548	-1.80309	0.591374	-3.04898	0.00229617	0.082963
ENSDARG00000087193	27.8846	-1.24961	0.412123	-3.03212	0.00242844	0.0860117	prrg2	proline rich Gla (G-carboxyglutamic acid) 2[Source:ZFIN;Acc:ZDB-GENE-130625-1]
ENSDARG00000068787	99.3862	1.02654	0.338592	3.0318	0.002431	0.0860117	slc6a17	solute carrier family 6 (neutral amino acidtransporter), member 17 [Source:ZFIN;Acc:ZDB-GENE-030131-8187]
ENSDARG00000040869	17.2476	2.01384	0.66489	3.02883	0.00245504	0.0865356	upp1	uridine phosphorylase 1 [Source:ZFIN;Acc:ZDB-GENE-050306-2]
ENSDARG00000093272	16.1239	-2.29779	0.760611	-3.02098	0.0025196	0.0875654	igic1s1	immunoglobulin light iota constant 1, s1[Source:ZFIN;Acc:ZDB-GENE-051013-12]
ENSDARG00000042535	9.28337	4.58362	1.51736	3.02079	0.00252112	0.0875654	actc1a	actin, alpha, cardiac muscle 1a[Source:ZFIN;Acc:ZDB-GENE-040520-4]
ENSDARG00000042873	12.213	2.21158	0.73352	3.01502	0.00256961	0.0885761	slc25a27	solute carrier family 25, member 27[Source:ZFIN;Acc:ZDB-GENE-040426-1290]
ENSDARG00000117419	46.3493	-1.02548	0.340626	-3.01057	0.00260755	0.0891278
ENSDARG00000041086	50.5631	1.24986	0.415186	3.01036	0.00260938	0.0891278	LO018380.1	sodium/potassium/calcium exchanger 3-like[Source:NCBI gene;Acc:101886560]
ENSDARG00000058038	36.2556	1.4514	0.484293	2.99695	0.00272692	0.0928045	eml3	echinoderm microtubule associated protein like 3[Source:ZFIN;Acc:ZDB-GENE-110304-3]
ENSDARG00000078603	39.9861	1.15969	0.387143	2.99551	0.00273989	0.0929808	myo1hb	myosin IHb [Source:ZFIN;Acc:ZDB-GENE-070705-355]"
ENSDARG00000104412	14.6805	-2.03736	0.682638	-2.98454	0.00284002	0.0954673	si:dkey-72l17.5	si:dkey-72l17.5 [Source:ZFIN;Acc:ZDB-GENE-070424-250]
ENSDARG00000075858	40.2403	1.0547	0.353679	2.98207	0.00286308	0.0960438	fam155a	family with sequence similarity 155, member A[Source:ZFIN;Acc:ZDB-GENE-090313-34]
ENSDARG00000030632	37.9044	-1.11604	0.37442	-2.98071	0.00287582	0.0961273	ccdc3b	coiled-coil domain containing 3b[Source:ZFIN;Acc:ZDB-GENE-050522-184]
ENSDARG00000102565	29.7869	1.26759	0.426797	2.97001	0.00297788	0.0976246	vasnb	vasorin b [Source:ZFIN;Acc:ZDB-GENE-110714-1]"
ENSDARG00000003867	34.9172	1.08116	0.36418	2.96874	0.00299024	0.0978587	cdk20	cyclin-dependent kinase 20 [Source:ZFIN;Acc:ZDB-GENE-041212-84]
ENSDARG00000043126	13.4878	2.48868	0.838859	2.96674	0.00300972	0.0981534	blf	bloody fingers [Source:ZFIN;Acc:ZDB-GENE-050721-1]"
ENSDARG00000013491	84.7147	1.18097	0.398694	2.96211	0.00305543	0.0989558	map3k9	mitogen-activated protein kinase kinase kinase 9[Source:ZFIN;Acc:ZDB-GENE-081113-5]
ENSDARG00000013240	31.3681	1.32149	0.446507	2.95961	0.00308028	0.0992464	zgc:172271	zgc:172271 [Source:ZFIN;Acc:ZDB-GENE-080204-110]"
ENSDARG00000059682	101.903	-1.17044	0.397655	-2.94337	0.00324663	0.103013	slc43a3a	solute carrier family 43, member 3a[Source:ZFIN;Acc:ZDB-GENE-110208-8]
ENSDARG00000027424	43.6683	-1.56817	0.532935	-2.94253	0.00325547	0.103119	slc25a3a	solute carrier family 25 (mitochondrial carrier;phosphate carrier), member 3a [Source:ZFIN;Acc:ZDB-GENE-040426-1673]
ENSDARG00000102650	32.2041	-2.17278	0.739457	-2.93835	0.00329968	0.103818
ENSDARG00000079858	35.4072	1.08789	0.370762	2.9342	0.00334405	0.104687	tmem163a	transmembrane protein 163a [Source:ZFIN;Acc:ZDB-GENE-081104-429]
ENSDARG00000096920	15.1656	1.81335	0.618962	2.92967	0.00339323	0.105208	si:zfos-375h5.1	si:zfos-375h5.1 [Source:ZFIN;Acc:ZDB-GENE-131121-284]
ENSDARG00000104296	80.2673	1.26728	0.43513	2.91241	0.0035865	0.109534	zgc:165508	zgc:165508 [Source:ZFIN;Acc:ZDB-GENE-070719-4]"
ENSDARG00000078211	12.086	-2.17881	0.750153	-2.90449	0.00367856	0.111619	espnla	espin like a [Source:ZFIN;Acc:ZDB-GENE-131121-3]"
ENSDARG00000099885	63.6881	1.20676	0.415884	2.90168	0.00371165	0.112441	trim105	tripartite motif containing 105[Source:ZFIN;Acc:ZDB-GENE-060810-140]
ENSDARG00000037861	45.1094	1.0066	0.347072	2.90025	0.00372867	0.112774	slc2a3b	solute carrier family 2 (facilitated glucosetransporter), member 3b [Source:ZFIN;Acc:ZDB-GENE-121031-5]
ENSDARG00000103817	31.3097	1.1001	0.379521	2.89864	0.00374782	0.112989	tmem42b	transmembrane protein 42b [Source:ZFIN;Acc:ZDB-GENE-170410-1]
ENSDARG00000113826	7.87469	2.72764	0.94274	2.89331	0.00381199	0.114007	si:ch211-223k15.1	si:ch211-223k15.1 [Source:ZFIN;Acc:ZDB-GENE-141215-3]
ENSDARG00000105039	13.3258	2.27199	0.78699	2.88694	0.00389013	0.115424	phka1b	phosphorylase kinase, alpha 1b (muscle)[Source:ZFIN;Acc:ZDB-GENE-091204-81]
ENSDARG00000010515	53.2653	1.0053	0.349231	2.87862	0.00399424	0.117767	dvl1a	dishevelled segment polarity protein 1a[Source:ZFIN;Acc:ZDB-GENE-090312-40]
ENSDARG00000096833	10.9899	2.25529	0.784156	2.87608	0.00402648	0.118346
ENSDARG00000099799	58.1116	1.0118	0.351969	2.8747	0.00404415	0.118346	si:dkey-11f4.16	si:dkey-11f4.16 [Source:ZFIN;Acc:ZDB-GENE-070912-357]
ENSDARG00000016396	37.8886	1.07164	0.37286	2.8741	0.00405174	0.118346	fam219aa	family with sequence similarity 219, member Aa[Source:ZFIN;Acc:ZDB-GENE-040801-110]
ENSDARG00000059997	33.1645	1.2919	0.449736	2.87259	0.00407126	0.118547	sv2c	synaptic vesicle glycoprotein 2C[Source:ZFIN;Acc:ZDB-GENE-060526-233]
ENSDARG00000091073	17.3983	-1.44265	0.502446	-2.87125	0.0040885	0.118625	alkal2a	ALK and LTK ligand 2a [Source:ZFIN;Acc:ZDB-GENE-100922-116]
ENSDARG00000051749	40.8386	1.0958	0.381673	2.87104	0.00409121	0.118625	tigara	tp53-induced glycolysis and apoptosis regulator a[Source:ZFIN;Acc:ZDB-GENE-060312-25]
ENSDARG00000068428	39.3544	1.14315	0.398737	2.86692	0.00414481	0.119759	si:ch211-153j24.3	si:ch211-153j24.3 [Source:ZFIN;Acc:ZDB-GENE-041014-38]
ENSDARG00000098747	8.48763	3.73214	1.30272	2.86489	0.00417159	0.120162	CU633479.1	myosin-7-like [Source:NCBI gene;Acc:100329748]"
ENSDARG00000004643	25.8251	-1.50153	0.524518	-2.86269	0.00420061	0.120628	cdhr1a	cadherin-related family member 1a[Source:ZFIN;Acc:ZDB-GENE-040924-4]
ENSDARG00000020581	52.3615	-3.38697	1.18424	-2.86005	0.00423578	0.121452	otofb	otoferlin b [Source:ZFIN;Acc:ZDB-GENE-110406-5]"
ENSDARG00000018105	21.5772	2.26284	0.791648	2.85839	0.00425802	0.121903	casq1b	calsequestrin 1b [Source:ZFIN;Acc:ZDB-GENE-060929-1070]
ENSDARG00000095385	18.0425	1.54198	0.540772	2.85145	0.00435201	0.123489
ENSDARG00000075562	24.2135	-1.41578	0.496553	-2.85122	0.00435518	0.123489	si:ch211-119o8.4	si:ch211-119o8.4 [Source:ZFIN;Acc:ZDB-GENE-070912-15]
ENSDARG00000030761	21.8324	1.34942	0.473331	2.8509	0.00435952	0.123489	syt16	synaptotagmin XVI [Source:ZFIN;Acc:ZDB-GENE-090313-210]
ENSDARG00000093983	10.9855	-1.97313	0.692266	-2.85025	0.0043685	0.123557
ENSDARG00000026907	36.8277	1.18198	0.415485	2.84483	0.00444354	0.124349	slc48a1a	solute carrier family 48 (heme transporter), member1a [Source:ZFIN;Acc:ZDB-GENE-040718-121]
ENSDARG00000002295	15.3977	1.90845	0.672491	2.83788	0.00454138	0.126163	si:dkey-21p1.3	si:dkey-21p1.3 [Source:ZFIN;Acc:ZDB-GENE-081105-162]
ENSDARG00000097691	97.5603	-1.02501	0.361794	-2.83313	0.0046095	0.127862	pclaf	PCNA clamp associated factor [Source:ZFIN;Acc:ZDB-GENE-131127-543]
ENSDARG00000026473	94.8736	-1.1133	0.393137	-2.83184	0.00462806	0.128002	six1b	SIX homeobox 1b [Source:ZFIN;Acc:ZDB-GENE-040426-2308]
ENSDARG00000056279	24.9824	-1.45283	0.51337	-2.82999	0.00465491	0.128086	ccdc157	coiled-coil domain containing 157[Source:ZFIN;Acc:ZDB-GENE-030616-155]
ENSDARG00000098764	11.6094	1.91694	0.679122	2.82268	0.00476247	0.129617	musk	muscle, skeletal, receptor tyrosine kinase[Source:ZFIN;Acc:ZDB-GENE-030131-6458]
ENSDARG00000014805	19.1025	2.41497	0.859684	2.80914	0.0049674	0.132461	fhl5	four and a half LIM domains 5 [Source:ZFIN;Acc:ZDB-GENE-040822-3]
ENSDARG00000117388	7.96489	2.40263	0.855415	2.80873	0.00497368	0.132461
ENSDARG00000069744	16.5691	1.71386	0.611755	2.80154	0.00508593	0.134314	mos	v-mos Moloney murine sarcoma viral oncogene homolog[Source:ZFIN;Acc:ZDB-GENE-040428-3]
ENSDARG00000098330	58.8632	1.04723	0.374145	2.79901	0.00512603	0.135005	spef2	sperm flagellar 2 [Source:ZFIN;Acc:ZDB-GENE-060526-47]
ENSDARG00000074563	26.3565	1.25824	0.450209	2.79478	0.00519344	0.135949	gpr37a	G protein-coupled receptor 37a[Source:ZFIN;Acc:ZDB-GENE-131120-175]
ENSDARG00000036776	132.924	1.18303	0.423898	2.79084	0.00525707	0.136711	aldh8a1	aldehyde dehydrogenase 8 family, member A1[Source:ZFIN;Acc:ZDB-GENE-040912-3]
ENSDARG00000053918	24.2276	1.36938	0.491393	2.78673	0.00532426	0.137332	srfa	serum response factor a [Source:ZFIN;Acc:ZDB-GENE-990714-29]
ENSDARG00000070021	7.73494	-2.77653	0.998572	-2.7805	0.00542757	0.138851	cyp3c4	cytochrome P450, family 3, subfamily C, polypeptide4 [Source:ZFIN;Acc:ZDB-GENE-060929-96]
ENSDARG00000005139	13.3549	1.84873	0.665148	2.77943	0.00544541	0.139118	hhatlb	hedgehog acyltransferase like, b[Source:ZFIN;Acc:ZDB-GENE-050506-130]
ENSDARG00000005841	40.9989	4.28187	1.54485	2.77172	0.00557618	0.141686	tnni2a.2	troponin I type 2a (skeletal, fast), tandemduplicate 2 [Source:ZFIN;Acc:ZDB-GENE-040426-970]
ENSDARG00000077778	25.0785	1.40619	0.508507	2.76532	0.00568663	0.142595	adamts9	ADAM metallopeptidase with thrombospondin type 1motif, 9 [Source:ZFIN;Acc:ZDB-GENE-070814-6]
ENSDARG00000062780	16.3667	1.54158	0.55757	2.76481	0.00569558	0.142595	aifm3	apoptosis-inducing factor, mitochondrion-associated, 3 [Source:ZFIN;Acc:ZDB-GENE-140619-2]
ENSDARG00000099933	15.1798	-2.35511	0.857158	-2.74758	0.00600375	0.146974	ppa1a	pyrophosphatase (inorganic) 1a[Source:ZFIN;Acc:ZDB-GENE-040426-1695]
ENSDARG00000089814	20.9084	-1.56118	0.568531	-2.74599	0.00603293	0.147113	znf1042	zinc finger protein 1042 [Source:ZFIN;Acc:ZDB-GENE-120703-14]
ENSDARG00000070930	20.5705	-1.6784	0.612995	-2.73804	0.00618074	0.148973	cart1	cocaine- and amphetamine-regulated transcript 1[Source:ZFIN;Acc:ZDB-GENE-030131-8025]
ENSDARG00000039929	67.522	2.84485	1.03941	2.737	0.00620025	0.14906	ckmt2b	creatine kinase, mitochondrial 2b (sarcomeric)[Source:ZFIN;Acc:ZDB-GENE-040426-1654]
ENSDARG00000043394	110.674	1.03366	0.378186	2.7332	0.00627231	0.150215	si:dkey-71h2.2	si:dkey-71h2.2 [Source:ZFIN;Acc:ZDB-GENE-041014-145]
ENSDARG00000097259	18.0947	-1.71226	0.627181	-2.73009	0.00633165	0.150828
ENSDARG00000059173	20.9568	1.41742	0.51966	2.72759	0.00637994	0.150828	gdf2	growth differentiation factor 2[Source:ZFIN;Acc:ZDB-GENE-100107-1]
ENSDARG00000074119	9.66247	1.99542	0.731905	2.72634	0.00640417	0.150828	frmpd2	FERM and PDZ domain containing 2[Source:ZFIN;Acc:ZDB-GENE-110315-2]
ENSDARG00000101585	13.5608	2.08838	0.766226	2.72555	0.00641952	0.150828	tecra	trans-2,3-enoyl-CoA reductase a[Source:ZFIN;Acc:ZDB-GENE-090930-1]
ENSDARG00000044387	17.7541	-1.7391	0.639125	-2.72106	0.00650738	0.151963	cldn2	claudin 2 [Source:ZFIN;Acc:ZDB-GENE-040912-26]"
ENSDARG00000069476	84.9279	-1.00184	0.368506	-2.71864	0.00655511	0.152697	spint2	serine peptidase inhibitor, Kunitz type, 2[Source:ZFIN;Acc:ZDB-GENE-061013-323]
ENSDARG00000101745	36.7226	1.00489	0.369869	2.71689	0.00658995	0.152945
ENSDARG00000103659	11.5928	2.1028	0.774538	2.71491	0.00662936	0.153228	bco1l	beta-carotene oxygenase 1, like[Source:ZFIN;Acc:ZDB-GENE-040426-1191]
ENSDARG00000093799	47.5696	1.13441	0.417886	2.71463	0.00663497	0.153228	setbp1	SET binding protein 1 [Source:ZFIN;Acc:ZDB-GENE-060526-72]
ENSDARG00000077570	17.5365	1.67995	0.619012	2.71391	0.00664938	0.153228	cdh16	cadherin 16, KSP-cadherin [Source:ZFIN;Acc:ZDB-GENE-140106-140]
ENSDARG00000045557	40.996	1.01303	0.373705	2.71078	0.00671253	0.153482	socs2	suppressor of cytokine signaling 2[Source:ZFIN;Acc:ZDB-GENE-041210-171]
ENSDARG00000052039	75.0504	1.12481	0.4161	2.70323	0.00686695	0.155331	caspb	caspase b [Source:ZFIN;Acc:ZDB-GENE-020812-1]"
ENSDARG00000071036	81.9232	1.07895	0.399641	2.6998	0.00693801	0.156065	si:dkey-286j15.3	si:dkey-286j15.3 [Source:ZFIN;Acc:ZDB-GENE-060503-635]
ENSDARG00000042123	31.6064	1.29531	0.479806	2.69966	0.00694104	0.156065	nudt3b	nudix (nucleoside diphosphate linked moiety X)-typemotif 3b [Source:ZFIN;Acc:ZDB-GENE-041010-128]
ENSDARG00000039434	29.3935	1.22638	0.454371	2.69908	0.00695318	0.156151	oprm1	opioid receptor, mu 1 [Source:ZFIN;Acc:ZDB-GENE-010125-1]
ENSDARG00000067992	55.5618	1.17219	0.434541	2.69754	0.00698533	0.156525	si:dkey-31e10.1	si:dkey-31e10.1 [Source:ZFIN;Acc:ZDB-GENE-060503-356]
ENSDARG00000100164	47.2162	2.80482	1.04056	2.6955	0.00702826	0.156525	si:dkey-16p6.1	si:dkey-16p6.1 [Source:ZFIN;Acc:ZDB-GENE-081103-43]
ENSDARG00000013856	40.2205	-1.07928	0.401245	-2.68982	0.00714916	0.158205	amy2a	amylase, alpha 2A (pancreatic)[Source:ZFIN;Acc:ZDB-GENE-040426-2393]
ENSDARG00000057787	8.74607	2.21219	0.823372	2.68674	0.00721531	0.158794	itgae.2	integrin, alpha E, tandem duplicate 2[Source:ZFIN;Acc:ZDB-GENE-130530-671]
ENSDARG00000069615	114.915	1.86072	0.692709	2.68616	0.00722794	0.158794	ckmt2a	creatine kinase, mitochondrial 2a (sarcomeric)[Source:ZFIN;Acc:ZDB-GENE-030131-5717]
ENSDARG00000079645	8.42436	2.58221	0.961851	2.68463	0.00726106	0.159251	sc:d217	sc:d217 [Source:ZFIN;Acc:ZDB-GENE-080303-15]"
ENSDARG00000056720	27.8179	1.10508	0.412741	2.67743	0.00741901	0.161429	utp3	UTP3, small subunit (SSU) processome component,homolog (S. cerevisiae) [Source:ZFIN;Acc:ZDB-GENE-040912-163]
ENSDARG00000115070	45.9856	1.04376	0.389847	2.67735	0.00742064	0.161429	si:dkeyp-74b6.2	si:dkeyp-74b6.2 [Source:ZFIN;Acc:ZDB-GENE-160113-86]
ENSDARG00000045067	14.2242	1.73294	0.648325	2.67295	0.00751885	0.162435	kcnk1a	potassium channel, subfamily K, member 1a[Source:ZFIN;Acc:ZDB-GENE-070620-26]
ENSDARG00000109742	41.7721	1.02742	0.385059	2.66822	0.00762545	0.163222	GPR139	G protein-coupled receptor 139 [Source:NCBIgene;Acc:798482]
ENSDARG00000012694	9.92474	-2.27811	0.853867	-2.66799	0.00763066	0.163222	c3a.1	complement component c3a, duplicate 1[Source:ZFIN;Acc:ZDB-GENE-990415-35]
ENSDARG00000068148	12.7702	-1.96102	0.73557	-2.66599	0.00767617	0.163489	arrdc1a	arrestin domain containing 1a [Source:ZFIN;Acc:ZDB-GENE-030925-15]
ENSDARG00000097374	32.481	-1.13771	0.426844	-2.6654	0.00768972	0.163489	si:dkey-108k21.7	si:dkey-108k21.7 [Source:ZFIN;Acc:ZDB-GENE-131121-335]
ENSDARG00000114963	52.3378	1.05511	0.396502	2.66104	0.00778986	0.163946	BX901962.4	-
ENSDARG00000095590	10.2487	-2.01056	0.755717	-2.66047	0.00780325	0.163983	spp2	secreted phosphoprotein 2 [Source:ZFIN;Acc:ZDB-GENE-090313-223]
ENSDARG00000114516	34.206	-1.31565	0.494995	-2.65791	0.00786261	0.163983	CABZ01021592.1	-
ENSDARG00000099600	129.117	-1.10449	0.415595	-2.65761	0.00786971	0.163983	si:dkey-93h22.7	si:dkey-93h22.7 [Source:ZFIN;Acc:ZDB-GENE-141216-252]
ENSDARG00000113301	29.1179	-1.16524	0.439883	-2.64899	0.00807339	0.165946	LO018260.3	-
ENSDARG00000068516	53.7393	1.06174	0.400885	2.64848	0.00808544	0.165946	hapln1b	hyaluronan and proteoglycan link protein 1b[Source:ZFIN;Acc:ZDB-GENE-050920-1]
ENSDARG00000043328	10.6275	-2.26504	0.855623	-2.64725	0.00811502	0.165946	fip1l1a	FIP1 like 1a (S. cerevisiae) [Source:ZFIN;Acc:ZDB-GENE-041014-8]
ENSDARG00000010654	15.1216	1.66159	0.627963	2.646	0.0081451	0.16614	arhgap42b	Rho GTPase activating protein 42b[Source:ZFIN;Acc:ZDB-GENE-120217-5]
ENSDARG00000061304	31.7492	1.33844	0.505866	2.64583	0.00814909	0.16614	ppp1r9a	protein phosphatase 1, regulatory subunit 9A[Source:ZFIN;Acc:ZDB-GENE-060503-660]
ENSDARG00000093081	8.29232	2.0873	0.789815	2.64277	0.00822319	0.166792	si:ch73-92i20.1	si:ch73-92i20.1 [Source:ZFIN;Acc:ZDB-GENE-070705-270]
ENSDARG00000077022	36.3862	1.04865	0.396823	2.64262	0.00822667	0.166792	fam131a	family with sequence similarity 131, member A[Source:ZFIN;Acc:ZDB-GENE-080204-112]
ENSDARG00000052701	27.7285	1.11691	0.422717	2.64222	0.00823644	0.166792	smpd2b	sphingomyelin phosphodiesterase 2b, neutralmembrane (neutral sphingomyelinase) [Source:ZFIN;Acc:ZDB-GENE-130530-640]
ENSDARG00000092358	7.67904	-2.44854	0.927486	-2.63998	0.0082912	0.167359
ENSDARG00000070584	82.0031	1.01596	0.386281	2.6301	0.00853601	0.169593	clic5b	chloride intracellular channel 5b[Source:ZFIN;Acc:ZDB-GENE-040426-2542]
ENSDARG00000044781	30.6372	-1.15149	0.439113	-2.6223	0.00873391	0.172398	bace2	beta-secretase 2 [Source:ZFIN;Acc:ZDB-GENE-041010-68]
ENSDARG00000104290	14.5417	1.54545	0.589579	2.62128	0.00875994	0.17273	ripk2	receptor-interacting serine-threonine kinase 2[Source:ZFIN;Acc:ZDB-GENE-030902-3]
ENSDARG00000082242	12.7287	-1.61112	0.614946	-2.61993	0.00879476	0.173053
ENSDARG00000053066	42.0021	-1.08401	0.414264	-2.61671	0.00887812	0.173816	tubb1	tubulin, beta 1 class VI [Source:ZFIN;Acc:ZDB-GENE-110408-5]
ENSDARG00000079697	26.81	1.18544	0.453276	2.61528	0.00891541	0.174028	zgc:194908	zgc:194908 [Source:ZFIN;Acc:ZDB-GENE-081022-164]"
ENSDARG00000012671	36.4117	1.32974	0.508649	2.61426	0.00894219	0.174127	inhbaa	inhibin subunit beta Aa [Source:ZFIN;Acc:ZDB-GENE-000210-21]
ENSDARG00000111474	15.6393	1.94773	0.745929	2.61114	0.00902404	0.174958	cfap100	cilia and flagella associated protein 100[Source:ZFIN;Acc:ZDB-GENE-060929-352]
ENSDARG00000059695	9.39968	2.05484	0.787528	2.60923	0.00907473	0.175252	dusp28	dual specificity phosphatase 28[Source:ZFIN;Acc:ZDB-GENE-131127-257]
ENSDARG00000104026	7.78898	2.02332	0.77584	2.60791	0.0091097	0.175746	si:dkeyp-35e5.5	si:dkeyp-35e5.5 [Source:ZFIN;Acc:ZDB-GENE-050420-335]
ENSDARG00000010059	22.4338	1.60492	0.615683	2.60673	0.00914113	0.17599	itpkb	inositol-trisphosphate 3-kinase B[Source:ZFIN;Acc:ZDB-GENE-041014-166]
ENSDARG00000096327	32.0464	-1.55767	0.599559	-2.59802	0.0093763	0.179325	cd164l2	CD164 sialomucin-like 2 [Source:ZFIN;Acc:ZDB-GENE-120215-174]
ENSDARG00000011615	18.9394	2.20699	0.84979	2.5971	0.00940154	0.179347	mybpc3	myosin binding protein C, cardiac[Source:ZFIN;Acc:ZDB-GENE-070112-2362]
ENSDARG00000058206	23.3611	-1.291	0.497469	-2.59513	0.00945542	0.179925	si:ch211-153b23.5	si:ch211-153b23.5 [Source:ZFIN;Acc:ZDB-GENE-030131-9744]
ENSDARG00000098478	11.5436	2.93073	1.12968	2.59431	0.00947798	0.179925	FO704758.1	uncharacterized LOC100329294 [Source:NCBIgene;Acc:100329294]
ENSDARG00000061249	23.069	1.74168	0.672361	2.59039	0.00958662	0.181401	myom1a	myomesin 1a (skelemin) [Source:ZFIN;Acc:ZDB-GENE-030131-2856]
ENSDARG00000095217	9.38882	3.96962	1.53298	2.58947	0.00961225	0.181703	zgc:66156	zgc:66156 [Source:ZFIN;Acc:ZDB-GENE-040426-1554]"
ENSDARG00000099825	35.1186	-1.25071	0.483444	-2.58708	0.00967937	0.18242	zgc:174944	zgc:174944 [Source:ZFIN;Acc:ZDB-GENE-080207-2]"
ENSDARG00000059523	36.7583	1.15621	0.447648	2.58285	0.00979873	0.184114	rims4	regulating synaptic membrane exocytosis 4[Source:ZFIN;Acc:ZDB-GENE-110103-1]
ENSDARG00000033020	27.5927	1.04731	0.405666	2.58169	0.00983177	0.184365	ppcdc	phosphopantothenoylcysteine decarboxylase[Source:ZFIN;Acc:ZDB-GENE-040426-1749]
ENSDARG00000069839	15.027	-1.76878	0.685937	-2.57863	0.00991931	0.185266
ENSDARG00000095300	57.3429	1.10996	0.430888	2.57598	0.00999552	0.186396	mxra7	matrix-remodelling associated 7[Source:ZFIN;Acc:ZDB-GENE-041014-95]
ENSDARG00000040778	43.6958	1.03579	0.402208	2.57526	0.0100164	0.186452	ralba	v-ral simian leukemia viral oncogene homolog Ba(ras related) [Source:ZFIN;Acc:ZDB-GENE-040801-267]
ENSDARG00000056832	13.1461	-1.49648	0.58171	-2.57256	0.010095	0.186503	exo1	exonuclease 1 [Source:ZFIN;Acc:ZDB-GENE-040426-2828]
ENSDARG00000100265	26.7488	1.43593	0.558564	2.57075	0.010148	0.187298	rhcgb	Rh family, C glycoprotein b [Source:ZFIN;Acc:ZDB-GENE-040426-2595]
ENSDARG00000106631	15.9675	1.42243	0.55387	2.56816	0.0102241	0.188024	tmem63bb	transmembrane protein 63Bb [Source:NCBIgene;Acc:569678]
ENSDARG00000053425	16.745	1.5919	0.621019	2.56336	0.0103663	0.189504	serinc2l	serine incorporator 2, like [Source:ZFIN;Acc:ZDB-GENE-100921-58]
ENSDARG00000054941	21.0275	1.67804	0.654731	2.56295	0.0103787	0.189504	ldlrad4b	low density lipoprotein receptor class A domaincontaining 4b [Source:ZFIN;Acc:ZDB-GENE-091230-3]
ENSDARG00000060319	9.13776	1.96353	0.767513	2.5583	0.0105185	0.190902	scn4bb	sodium channel, voltage-gated, type IV, beta b[Source:ZFIN;Acc:ZDB-GENE-031116-71]
ENSDARG00000105545	10.3995	1.90384	0.744582	2.55692	0.0105604	0.191147	si:dkey-165a24.10	si:dkey-165a24.10 [Source:ZFIN;Acc:ZDB-GENE-160728-16]
ENSDARG00000100583	87.9196	-1.02076	0.399551	-2.55476	0.010626	0.19178	hid1b	HID1 domain containing b [Source:ZFIN;Acc:ZDB-GENE-040718-239]
ENSDARG00000095295	31.7311	-1.02502	0.401367	-2.55382	0.010655	0.191933	si:rp71-36a1.1	si:rp71-36a1.1 [Source:ZFIN;Acc:ZDB-GENE-050208-407]
ENSDARG00000058799	30.2644	1.48959	0.584187	2.54985	0.010777	0.1931	mybpha	myosin binding protein Ha [Source:ZFIN;Acc:ZDB-GENE-040426-1531]
ENSDARG00000099840	15.7209	1.66325	0.652317	2.54975	0.0107799	0.1931	lpar1	lysophosphatidic acid receptor 1[Source:ZFIN;Acc:ZDB-GENE-030616-499]
ENSDARG00000053481	55.8392	1.06404	0.41746	2.54885	0.0108078	0.1931	entpd5a	ectonucleoside triphosphate diphosphohydrolase 5a[Source:ZFIN;Acc:ZDB-GENE-100419-1]
ENSDARG00000104524	13.5803	1.54056	0.606646	2.53948	0.0111018	0.196427	CR391991.4	macrophage mannose receptor 1-like [Source:NCBIgene;Acc:101885237]
ENSDARG00000089529	23.5344	1.1572	0.456646	2.53413	0.0112726	0.198855	desi1b	desumoylating isopeptidase 1b [Source:ZFIN;Acc:ZDB-GENE-040426-936]
ENSDARG00000034300	24.6431	1.11781	0.441686	2.53078	0.0113809	0.200201	sema3c	sema domain, immunoglobulin domain (Ig), shortbasic domain, secreted, (semaphorin) 3C[Source:ZFIN;Acc:ZDB-GENE-050513-5]
ENSDARG00000063706	37.0899	1.09137	0.43137	2.53001	0.0114059	0.200454	pde8b	phosphodiesterase 8B [Source:ZFIN;Acc:ZDB-GENE-091117-3]
ENSDARG00000058656	67.2047	1.14092	0.451294	2.5281	0.011468	0.201168	desma	desmin a [Source:ZFIN;Acc:ZDB-GENE-980526-221]"
ENSDARG00000070480	8.20826	-4.19285	1.66114	-2.52409	0.0116	0.202913	agr2	anterior gradient 2 [Source:ZFIN;Acc:ZDB-GENE-050417-214]
ENSDARG00000015123	14.3442	-1.91393	0.761515	-2.51332	0.0119599	0.205386	dnase1l4.1	deoxyribonuclease 1 like 4, tandem duplicate 1[Source:ZFIN;Acc:ZDB-GENE-040808-35]
ENSDARG00000040246	28.8188	1.36584	0.544535	2.50826	0.0121327	0.207394	rap2ab	RAP2A, member of RAS oncogene family b[Source:ZFIN;Acc:ZDB-GENE-090312-116]
ENSDARG00000079771	44.4269	1.20841	0.481848	2.50787	0.0121462	0.207437	pea15	proliferation and apoptosis adaptor protein 15[Source:ZFIN;Acc:ZDB-GENE-170119-2]
ENSDARG00000031875	19.6465	-1.44554	0.576725	-2.50646	0.0121947	0.207649	trpa1b	transient receptor potential cation channel,subfamily A, member 1b [Source:ZFIN;Acc:ZDB-GENE-050106-1]
ENSDARG00000002909	18.2485	-1.83001	0.731648	-2.50121	0.012377	0.208784	tjp3	tight junction protein 3 [Source:ZFIN;Acc:ZDB-GENE-030828-10]
ENSDARG00000100061	19.969	-1.6084	0.643228	-2.50052	0.0124011	0.20888	si:dkey-16p6.1	si:dkey-16p6.1 [Source:ZFIN;Acc:ZDB-GENE-081103-43]
ENSDARG00000087714	11.5153	-1.737	0.69523	-2.49846	0.0124734	0.209589	si:ch211-226o13.1	si:ch211-226o13.1 [Source:ZFIN;Acc:ZDB-GENE-081104-491]
ENSDARG00000033760	51.4603	-1.44832	0.579884	-2.4976	0.0125039	0.209913	pmelb	premelanosome protein b [Source:ZFIN;Acc:ZDB-GENE-050912-2]
ENSDARG00000096632	21.8239	1.17981	0.47265	2.49617	0.0125543	0.210333
ENSDARG00000101422	25.9814	1.11181	0.445531	2.49548	0.0125788	0.210333	hdac12	histone deacetylase 12 [Source:ZFIN;Acc:ZDB-GENE-131121-613]
ENSDARG00000105120	23.3766	1.25811	0.505044	2.4911	0.0127349	0.211894	gab2	GRB2-associated binding protein 2[Source:ZFIN;Acc:ZDB-GENE-130530-756]
ENSDARG00000092052	12.706	1.86398	0.749178	2.48803	0.0128454	0.211982	gstk4	glutathione S-transferase kappa 4[Source:ZFIN;Acc:ZDB-GENE-060421-6530]
ENSDARG00000070845	40.8683	-1.34391	0.541768	-2.4806	0.0131162	0.213875	si:dkey-56d12.4	si:dkey-56d12.4 [Source:ZFIN;Acc:ZDB-GENE-060531-147]
ENSDARG00000017785	70.6275	1.12381	0.453922	2.47578	0.0132944	0.215498	zgc:158689	zgc:158689 [Source:ZFIN;Acc:ZDB-GENE-070112-1902]"
ENSDARG00000077633	13.7372	1.51979	0.613924	2.47554	0.0133036	0.215498	magixb	MAGI family member, X-linked b[Source:ZFIN;Acc:ZDB-GENE-081105-33]
ENSDARG00000011571	12.0043	1.78968	0.723063	2.47513	0.0133187	0.215498	calcrlb	calcitonin receptor-like b [Source:ZFIN;Acc:ZDB-GENE-080924-1]
ENSDARG00000091926	9.19689	-1.96274	0.793983	-2.47202	0.013435	0.215697	si:dkey-103e21.5	si:dkey-103e21.5 [Source:ZFIN;Acc:ZDB-GENE-060526-186]
ENSDARG00000092062	32.4399	1.09597	0.443958	2.46864	0.0135627	0.21675
ENSDARG00000034771	30.655	1.11896	0.453305	2.46845	0.01357	0.21675	rab13	RAB13, member RAS oncogene family[Source:ZFIN;Acc:ZDB-GENE-030826-30]
ENSDARG00000100716	7.77164	-2.11766	0.859103	-2.46496	0.0137027	0.218312	si:dkey-285b23.4	si:dkey-285b23.4 [Source:ZFIN;Acc:ZDB-GENE-131127-34]
ENSDARG00000104598	14.4901	1.47061	0.597077	2.46302	0.0137773	0.218684	zgc:123181	zgc:123181 [Source:ZFIN;Acc:ZDB-GENE-051113-68]"
ENSDARG00000094107	17.9477	1.33099	0.540491	2.46257	0.0137947	0.218684	si:ch73-37h15.2	si:ch73-37h15.2 [Source:ZFIN;Acc:ZDB-GENE-041008-214]
ENSDARG00000094327	17.1863	1.32635	0.538878	2.46132	0.0138426	0.219025	SPATA1	si:dkey-205k8.5 [Source:ZFIN;Acc:ZDB-GENE-141216-11]
ENSDARG00000091499	26.2405	-1.04831	0.426146	-2.45997	0.0138947	0.21924	zmp:0000001020	zmp:0000001020 [Source:ZFIN;Acc:ZDB-GENE-130530-1023]
ENSDARG00000097317	17.1747	1.78473	0.726145	2.45781	0.0139787	0.220014	si:dkey-276j7.3	si:dkey-276j7.3 [Source:ZFIN;Acc:ZDB-GENE-131127-428]
ENSDARG00000042562	20.3021	-1.16872	0.475713	-2.45677	0.0140193	0.22036	allc	allantoicase [Source:ZFIN;Acc:ZDB-GENE-040718-471]"
ENSDARG00000045560	56.063	1.12586	0.45883	2.45377	0.0141367	0.221427	mybpc1	myosin binding protein C, slow type[Source:ZFIN;Acc:ZDB-GENE-041114-196]
ENSDARG00000041145	43.4325	-1.08089	0.44145	-2.44849	0.0143457	0.22343	paqr5a	progestin and adipoQ receptor family member Va[Source:ZFIN;Acc:ZDB-GENE-040426-867]
ENSDARG00000069089	44.5567	1.08168	0.442496	2.4445	0.0145052	0.224424	agrp	agouti related neuropeptide [Source:ZFIN;Acc:ZDB-GENE-040817-1]
ENSDARG00000033498	20.2926	1.41171	0.578051	2.44219	0.0145985	0.225124	rorb	RAR-related orphan receptor B [Source:ZFIN;Acc:ZDB-GENE-061204-2]
ENSDARG00000104028	9.13968	2.4948	1.02216	2.44071	0.0146586	0.225679	si:dkey-74k8.3	si:dkey-74k8.3 [Source:ZFIN;Acc:ZDB-GENE-141222-20]
ENSDARG00000062661	44.7543	-1.28561	0.526987	-2.43955	0.0147054	0.225934	abca4b	ATP-binding cassette, sub-family A (ABC1), member4b [Source:ZFIN;Acc:ZDB-GENE-050517-4]
ENSDARG00000079501	31.4342	1.05461	0.433633	2.43203	0.0150144	0.228352	si:ch211-149l1.2	si:ch211-149l1.2 [Source:ZFIN;Acc:ZDB-GENE-090313-40]
ENSDARG00000038612	25.174	-1.02983	0.423673	-2.43072	0.0150689	0.228774	pih1d3	PIH1 domain containing 3 [Source:ZFIN;Acc:ZDB-GENE-040722-2]
ENSDARG00000035459	13.8014	1.39975	0.578462	2.41977	0.0155302	0.232978	spns3	spinster homolog 3 (Drosophila)[Source:ZFIN;Acc:ZDB-GENE-060531-7]
ENSDARG00000073933	21.9466	1.25496	0.518866	2.41865	0.0155782	0.233324	gareml	GRB2 associated, regulator of MAPK1-like[Source:ZFIN;Acc:ZDB-GENE-081031-49]
ENSDARG00000100086	10.9946	2.00389	0.829746	2.41507	0.0157324	0.234656	adipoqb	adiponectin, C1Q and collagen domain containing, b[Source:ZFIN;Acc:ZDB-GENE-060825-220]
ENSDARG00000113064	27.7806	1.08602	0.451764	2.40395	0.0162192	0.239636	CR392045.1	potassium channel subfamily T member 2-like[Source:NCBI gene;Acc:565691]
ENSDARG00000087759	9.33691	1.94019	0.810708	2.39321	0.0167018	0.242576	cnih4	cornichon family AMPA receptor auxiliary protein 4[Source:ZFIN;Acc:ZDB-GENE-030131-868]
ENSDARG00000037276	7.77821	1.99294	0.833271	2.3917	0.0167704	0.242774	map9	microtubule-associated protein 9[Source:ZFIN;Acc:ZDB-GENE-080225-36]
ENSDARG00000042245	37.0716	3.40854	1.42526	2.39152	0.0167787	0.242774	myl13	myosin, light chain 13 [Source:ZFIN;Acc:ZDB-GENE-040426-1593]
ENSDARG00000010472	39.2051	1.1543	0.482792	2.39089	0.0168075	0.243002	atp1a2a	ATPase Na+/K+ transporting subunit alpha 2[Source:ZFIN;Acc:ZDB-GENE-001212-6]
ENSDARG00000098816	33.4173	1.08622	0.454421	2.39033	0.0168334	0.243002	kcnc3b	potassium voltage-gated channel, Shaw-relatedsubfamily, member 3b [Source:ZFIN;Acc:ZDB-GENE-100901-2]
ENSDARG00000093493	50.5159	1.41069	0.590328	2.38967	0.0168634	0.243248	urp1	urotensin-related peptide 1 [Source:ZFIN;Acc:ZDB-GENE-100922-138]
ENSDARG00000010977	14.0389	1.61342	0.676736	2.38412	0.0171198	0.244549	rab34b	RAB34, member RAS oncogene family b[Source:ZFIN;Acc:ZDB-GENE-091118-61]
ENSDARG00000100815	21.7129	1.9316	0.811179	2.38122	0.0172552	0.245315	srsf3a	serine/arginine-rich splicing factor 3a[Source:ZFIN;Acc:ZDB-GENE-030616-631]
ENSDARG00000032197	12.4803	1.60794	0.675544	2.38021	0.0173027	0.245427	klf12b	Kruppel-like factor 12b [Source:ZFIN;Acc:ZDB-GENE-071004-22]
ENSDARG00000101828	36.915	1.0449	0.439175	2.37923	0.017349	0.245427	si:dkey-16p6.1	si:dkey-16p6.1 [Source:ZFIN;Acc:ZDB-GENE-081103-43]
ENSDARG00000040257	25.6248	-1.66988	0.703046	-2.37521	0.0175389	0.246762	slc38a11	solute carrier family 38, member 11[Source:ZFIN;Acc:ZDB-GENE-050417-122]
ENSDARG00000059824	19.4529	1.24557	0.52527	2.37129	0.0177262	0.248617	soat2	sterol O-acyltransferase 2 [Source:ZFIN;Acc:ZDB-GENE-061013-742]
ENSDARG00000096046	29.4299	1.07946	0.456001	2.36724	0.0179213	0.249422
ENSDARG00000071601	55.0046	-2.7625	1.16708	-2.36702	0.0179321	0.249422	pvalb9	parvalbumin 9 [Source:ZFIN;Acc:ZDB-GENE-030805-4]"
ENSDARG00000091260	26.4588	1.28516	0.543372	2.36516	0.0180221	0.249422	mylk4a	myosin light chain kinase family, member 4a[Source:ZFIN;Acc:ZDB-GENE-120824-2]
ENSDARG00000014849	20.7894	1.11511	0.471583	2.3646	0.0180496	0.249422	pih1d2	PIH1 domain containing 2 [Source:ZFIN;Acc:ZDB-GENE-041212-54]
ENSDARG00000069446	22.2172	1.62738	0.68962	2.35982	0.0182838	0.25081	dbh	dopamine beta-hydroxylase (dopamine beta-monooxygenase) [Source:ZFIN;Acc:ZDB-GENE-990621-3]
ENSDARG00000009544	45.1124	-1.67293	0.712301	-2.34863	0.0188424	0.25361	cldnb	claudin b [Source:ZFIN;Acc:ZDB-GENE-010328-2]"
ENSDARG00000097454	9.19477	-1.64203	0.699818	-2.34637	0.0189575	0.254284
ENSDARG00000056743	17.5882	1.85373	0.79114	2.34311	0.0191238	0.254695	cavin4b	caveolae associated protein 4b[Source:ZFIN;Acc:ZDB-GENE-041212-87]
ENSDARG00000005648	8.98431	1.89032	0.807247	2.34169	0.0191968	0.255304	olfml2a	olfactomedin-like 2A [Source:ZFIN;Acc:ZDB-GENE-081105-107]
ENSDARG00000043457	527.792	1.29789	0.554486	2.3407	0.0192477	0.255619	gapdh	glyceraldehyde-3-phosphate dehydrogenase[Source:ZFIN;Acc:ZDB-GENE-030115-1]
ENSDARG00000088214	19.9214	1.27581	0.545746	2.33774	0.0194007	0.257032	si:dkey-23a23.3	si:dkey-23a23.3 [Source:ZFIN;Acc:ZDB-GENE-110913-89]
ENSDARG00000003449	52.0959	1.11396	0.476754	2.33655	0.0194624	0.257151	pde10a	phosphodiesterase 10A [Source:ZFIN;Acc:ZDB-GENE-040426-1115]
ENSDARG00000039458	90.4611	-1.15665	0.495128	-2.33605	0.0194884	0.257151	lhx4	LIM homeobox 4 [Source:ZFIN;Acc:ZDB-GENE-060728-1]"
ENSDARG00000026926	12.2336	-2.7115	1.16184	-2.3338	0.019606	0.258001	rom1b	retinal outer segment membrane protein 1b[Source:ZFIN;Acc:ZDB-GENE-040426-1073]
ENSDARG00000116593	8.12483	1.91608	0.824694	2.32338	0.0201585	0.260818	BX323022.1	docking protein 2-like [Source:NCBIgene;Acc:101882881]
ENSDARG00000045898	240.501	-1.43931	0.619545	-2.32317	0.0201698	0.260818	si:ch211-152c2.3	si:ch211-152c2.3 [Source:ZFIN;Acc:ZDB-GENE-030131-9914]
ENSDARG00000095801	29.687	-1.28978	0.555306	-2.32264	0.0201985	0.260818
ENSDARG00000094217	25.7426	-1.18144	0.508744	-2.32227	0.0202182	0.260818	si:dkey-17e16.15	si:dkey-17e16.15 [Source:ZFIN;Acc:ZDB-GENE-091204-295]
ENSDARG00000105099	26.8612	1.28655	0.555237	2.31711	0.0204976	0.262907	golga7bb	golgin A7 family, member Bb [Source:ZFIN;Acc:ZDB-GENE-090312-173]
ENSDARG00000011222	28.5567	1.06538	0.463407	2.29902	0.0215036	0.270448	ccdc28b	coiled-coil domain containing 28B[Source:ZFIN;Acc:ZDB-GENE-060208-3]
ENSDARG00000054343	21.3425	-1.21899	0.530561	-2.29754	0.0215878	0.2707	slc7a8b	solute carrier family 7 (amino acid transporterlight chain, L system), member 8b [Source:ZFIN;Acc:ZDB-GENE-030616-586]
ENSDARG00000055653	19.3512	1.16052	0.505607	2.2953	0.0217157	0.271228	nubp2	nucleotide binding protein 2 (MinD homolog, E.coli) [Source:ZFIN;Acc:ZDB-GENE-051023-10]
ENSDARG00000043260	13.8232	1.43639	0.625989	2.29459	0.0217566	0.271228	xylb	xylulokinase homolog (H. influenzae)[Source:ZFIN;Acc:ZDB-GENE-040426-1373]
ENSDARG00000034307	23.8028	1.14341	0.498652	2.293	0.0218478	0.271785	chrne	cholinergic receptor, nicotinic, epsilon[Source:ZFIN;Acc:ZDB-GENE-040808-32]
ENSDARG00000091241	25.6617	-1.11987	0.488419	-2.29285	0.0218565	0.271785	glt1d1	glycosyltransferase 1 domain containing 1[Source:ZFIN;Acc:ZDB-GENE-110203-1]
ENSDARG00000040633	46.8329	1.02354	0.447051	2.28954	0.0220482	0.273237	PRMT8	protein arginine N-methyltransferase 8-B-like[Source:NCBI gene;Acc:556054]
ENSDARG00000070340	34.7103	1.61341	0.705297	2.28756	0.0221634	0.273787	hoxc5a	homeobox C5a [Source:ZFIN;Acc:ZDB-GENE-980526-533]"
ENSDARG00000013293	17.3481	-1.48482	0.650565	-2.28236	0.0224683	0.275794	crispld1b	cysteine-rich secretory protein LCCL domaincontaining 1b [Source:ZFIN;Acc:ZDB-GENE-040426-1204]
ENSDARG00000093498	10.4856	1.67198	0.732875	2.2814	0.0225247	0.276248	zgc:194281	zgc:194281 [Source:ZFIN;Acc:ZDB-GENE-081022-94]"
ENSDARG00000077205	29.1145	1.41422	0.620712	2.27839	0.0227036	0.277353	zgc:153116	zgc:153116 [Source:ZFIN;Acc:ZDB-GENE-060825-107]"
ENSDARG00000093629	11.5366	1.67148	0.733983	2.27727	0.0227703	0.277807	si:ch211-106h4.4	si:ch211-106h4.4 [Source:ZFIN;Acc:ZDB-GENE-070705-14]
ENSDARG00000071714	26.2212	1.07948	0.474206	2.2764	0.0228221	0.27784	znf983	zinc finger protein 983 [Source:ZFIN;Acc:ZDB-GENE-060503-812]
ENSDARG00000042880	21.3873	-1.07475	0.47242	-2.27498	0.0229072	0.27803	si:ch211-222f23.6	si:ch211-222f23.6 [Source:ZFIN;Acc:ZDB-GENE-070912-208]
ENSDARG00000052056	21.2445	-1.50581	0.664899	-2.26471	0.0235304	0.281404	parietopsin	parietopsin [Source:ZFIN;Acc:ZDB-GENE-101129-2]"
ENSDARG00000037267	12.9485	-1.67739	0.74231	-2.25969	0.0238408	0.282934	zgc:158263	zgc:158263 [Source:ZFIN;Acc:ZDB-GENE-070112-2262]"
ENSDARG00000058270	29.9325	1.16196	0.514216	2.25966	0.0238421	0.282934	COLGALT1 (1 of many)	si:ch211-114l13.7 [Source:ZFIN;Acc:ZDB-GENE-070424-114]
ENSDARG00000042157	9.77563	-1.50696	0.667014	-2.25927	0.0238666	0.282934	ppil6	peptidylprolyl isomerase (cyclophilin)-like 6[Source:ZFIN;Acc:ZDB-GENE-050522-70]
ENSDARG00000063037	18.9589	1.36126	0.602834	2.2581	0.0239395	0.282934	lipea	lipase, hormone-sensitive a [Source:ZFIN;Acc:ZDB-GENE-060503-734]
ENSDARG00000037373	33.9164	1.00414	0.445021	2.25638	0.0240471	0.283384	ephb2a	eph receptor B2a [Source:ZFIN;Acc:ZDB-GENE-070713-2]
ENSDARG00000071139	9.27195	-1.9025	0.844192	-2.25363	0.0242193	0.284532	zgc:64065	zgc:64065 [Source:ZFIN;Acc:ZDB-GENE-040426-1355]"
ENSDARG00000076332	11.2196	-2.04889	0.90935	-2.25314	0.0242503	0.284532	si:ch211-159i8.4	si:ch211-159i8.4 [Source:ZFIN;Acc:ZDB-GENE-141215-7]
ENSDARG00000104207	20.5679	-1.1069	0.492128	-2.24922	0.0244984	0.285169	pcyt1bb	phosphate cytidylyltransferase 1, choline, beta b[Source:ZFIN;Acc:ZDB-GENE-051120-48]
ENSDARG00000054152	14.5287	1.43874	0.640026	2.24794	0.0245802	0.285227	nmbr	neuromedin B receptor [Source:ZFIN;Acc:ZDB-GENE-041014-369]
ENSDARG00000097524	8.37827	-1.8454	0.821585	-2.24615	0.0246945	0.286023
ENSDARG00000099189	13.2769	1.63853	0.732848	2.23584	0.0253621	0.290881
ENSDARG00000018687	46.0986	-1.0627	0.475941	-2.23284	0.0255598	0.291898	itga2b	integrin, alpha 2b [Source:ZFIN;Acc:ZDB-GENE-051031-1]
ENSDARG00000038424	30.3254	-1.1009	0.493685	-2.22996	0.0257501	0.293507	c4b	complement 4B (Chido blood group)[Source:ZFIN;Acc:ZDB-GENE-100805-2]
ENSDARG00000027903	17.9523	1.15898	0.519779	2.22976	0.0257632	0.293507	adamtsl3	ADAMTS-like 3 [Source:ZFIN;Acc:ZDB-GENE-121030-8]"
ENSDARG00000057531	19.8091	1.19166	0.535007	2.22736	0.025923	0.294255	pgap3	post-GPI attachment to proteins 3[Source:ZFIN;Acc:ZDB-GENE-080204-27]
ENSDARG00000092443	14.7684	1.43397	0.643984	2.22671	0.0259666	0.294571
ENSDARG00000070434	11.6975	-1.62059	0.728615	-2.22421	0.0261342	0.296114	rhov	ras homolog family member V [Source:ZFIN;Acc:ZDB-GENE-031002-10]
ENSDARG00000043648	10.9244	1.77227	0.798575	2.2193	0.0264666	0.297979	pnck	pregnancy up-regulated nonubiquitous CaM kinase[Source:ZFIN;Acc:ZDB-GENE-081105-127]
ENSDARG00000061194	17.1137	1.13152	0.512166	2.20929	0.0271548	0.30346	hectd2	HECT domain containing 2 [Source:ZFIN;Acc:ZDB-GENE-100405-3]
ENSDARG00000070317	23.8495	1.24919	0.566355	2.20567	0.0274073	0.305191	irge4	immunity-related GTPase family, e4[Source:ZFIN;Acc:ZDB-GENE-051212-2]
ENSDARG00000070141	23.1164	1.19748	0.543435	2.20354	0.027557	0.305407	si:ch211-191i18.2	si:ch211-191i18.2 [Source:ZFIN;Acc:ZDB-GENE-060503-769]
ENSDARG00000004721	20.1376	-1.11541	0.507265	-2.19888	0.0278865	0.307466	mpp5b	membrane protein, palmitoylated 5b (MAGUK p55subfamily member 5) [Source:ZFIN;Acc:ZDB-GENE-060531-2]
ENSDARG00000101432	23.8141	1.06895	0.486157	2.19877	0.0278941	0.307466	rab11fip2	RAB11 family interacting protein 2 (class I)[Source:ZFIN;Acc:ZDB-GENE-100727-5]
ENSDARG00000105061	14.3433	1.21124	0.551198	2.19746	0.0279873	0.308173	si:ch73-261i21.5	si:ch73-261i21.5 [Source:ZFIN;Acc:ZDB-GENE-110411-258]
ENSDARG00000069503	27.4142	-1.1638	0.530364	-2.19434	0.0282107	0.310178	cldnh	claudin h [Source:ZFIN;Acc:ZDB-GENE-010328-8]"
ENSDARG00000088842	15.0833	1.37099	0.626011	2.19004	0.028521	0.312216	KCNB2	si:dkey-192j17.1 [Source:ZFIN;Acc:ZDB-GENE-091113-38]
ENSDARG00000095005	37.9527	-1.11768	0.5108	-2.1881	0.0286625	0.313243	si:dkey-21e2.10	si:dkey-21e2.10 [Source:ZFIN;Acc:ZDB-GENE-050208-778]
ENSDARG00000001976	23.7359	-1.28166	0.58594	-2.18735	0.0287169	0.313243	fkbp16	FK506 binding protein 16 [Source:ZFIN;Acc:ZDB-GENE-050208-116]
ENSDARG00000034210	16.7874	1.09755	0.501913	2.18673	0.0287623	0.313394	si:dkey-240h12.4	si:dkey-240h12.4 [Source:ZFIN;Acc:ZDB-GENE-070705-406]
ENSDARG00000098733	27.7248	1.2075	0.552327	2.18621	0.0288005	0.313628	pxdn	peroxidasin [Source:ZFIN;Acc:ZDB-GENE-140415-2]"
ENSDARG00000094206	15.6456	1.31605	0.60277	2.18335	0.0290104	0.314452	si:ch73-191k20.3	si:ch73-191k20.3 [Source:ZFIN;Acc:ZDB-GENE-090312-62]
ENSDARG00000086215	13.5925	1.23411	0.56728	2.17549	0.0295933	0.318561	gpr156	G protein-coupled receptor 156[Source:ZFIN;Acc:ZDB-GENE-060201-2]
ENSDARG00000025131	16.3648	1.22779	0.565287	2.17198	0.029857	0.320503	lbx2	ladybird homeobox 2 [Source:ZFIN;Acc:ZDB-GENE-001206-2]
ENSDARG00000013926	1514.75	-1.124	0.517785	-2.17079	0.0299473	0.320878	slc16a9a	solute carrier family 16, member 9a[Source:ZFIN;Acc:ZDB-GENE-040426-1364]
ENSDARG00000056917	14.1981	1.4526	0.66922	2.17059	0.0299625	0.320878	si:rp71-45g20.4	si:rp71-45g20.4 [Source:ZFIN;Acc:ZDB-GENE-070912-709]
ENSDARG00000043279	19.5292	-1.53599	0.707755	-2.17023	0.0299893	0.320981	aqp12	aquaporin 12 [Source:ZFIN;Acc:ZDB-GENE-040718-310]"
ENSDARG00000043806	26.4537	1.13361	0.52347	2.16557	0.0303439	0.323117	postna	periostin, osteoblast specific factor a[Source:ZFIN;Acc:ZDB-GENE-091113-23]
ENSDARG00000099959	8.35993	2.82384	1.3053	2.16337	0.0305129	0.324364	smyhc1	slow myosin heavy chain 1 [Source:ZFIN;Acc:ZDB-GENE-030131-271]
ENSDARG00000077187	10.8668	-1.90343	0.88056	-2.16161	0.0306482	0.325153	impg1a	interphotoreceptor matrix proteoglycan 1a[Source:ZFIN;Acc:ZDB-GENE-070424-197]
ENSDARG00000103066	30.4774	1.0556	0.488415	2.16128	0.0306738	0.325153	si:ch73-14h10.2	si:ch73-14h10.2 [Source:ZFIN;Acc:ZDB-GENE-141222-67]
ENSDARG00000016594	22.7693	-1.07416	0.497068	-2.16099	0.0306962	0.325206	haus4	HAUS augmin-like complex, subunit 4[Source:ZFIN;Acc:ZDB-GENE-040718-122]
ENSDARG00000086705	7.93558	1.62154	0.752428	2.15507	0.0311562	0.327461	prob1	proline-rich basic protein 1 [Source:ZFIN;Acc:ZDB-GENE-050309-179]
ENSDARG00000059276	9.53536	1.50656	0.699886	2.15258	0.0313514	0.328811	hoxd4a	homeobox D4a [Source:ZFIN;Acc:ZDB-GENE-980526-214]"
ENSDARG00000112072	15.4832	1.21281	0.563423	2.15258	0.0313521	0.328811
ENSDARG00000026925	8.37437	2.34487	1.09132	2.14866	0.0316617	0.329845	nos2a	nitric oxide synthase 2a, inducible[Source:ZFIN;Acc:ZDB-GENE-040305-1]
ENSDARG00000096906	14.7085	-1.20082	0.561446	-2.1388	0.0324518	0.334544	si:dkey-7i4.24	si:dkey-7i4.24 [Source:ZFIN;Acc:ZDB-GENE-030131-1157]
ENSDARG00000095041	21.115	1.67206	0.782372	2.13717	0.0325845	0.335359
ENSDARG00000097372	27.2959	1.05343	0.493588	2.13422	0.0328249	0.336579	si:ch211-139d20.3	si:ch211-139d20.3 [Source:ZFIN;Acc:ZDB-GENE-131127-287]
ENSDARG00000035327	334.812	2.01834	0.946686	2.13201	0.0330063	0.337478	ckma	creatine kinase, muscle a [Source:ZFIN;Acc:ZDB-GENE-980526-109]
ENSDARG00000031138	8.04815	1.49835	0.70609	2.12204	0.033834	0.342011	irx3b	iroquois homeobox 3b [Source:ZFIN;Acc:ZDB-GENE-030131-525]
ENSDARG00000116941	9.43813	-1.77829	0.839786	-2.11756	0.0342125	0.343812	nfil3-3	nuclear factor, interleukin 3 regulated, member 3[Source:ZFIN;Acc:ZDB-GENE-081022-142]
ENSDARG00000105522	21.0018	1.12281	0.530572	2.11623	0.0343251	0.344759	si:ch211-196f2.3	si:ch211-196f2.3 [Source:ZFIN;Acc:ZDB-GENE-160728-62]
ENSDARG00000043226	24.7484	1.23991	0.588565	2.10666	0.035147	0.348349	nfixa	nuclear factor I/Xa [Source:ZFIN;Acc:ZDB-GENE-080722-15]
ENSDARG00000025174	11.2231	-1.43671	0.682585	-2.1048	0.0353083	0.34921	zgc:103482	zgc:103482 [Source:ZFIN;Acc:ZDB-GENE-041010-115]"
ENSDARG00000111856	18.1201	-1.50446	0.714924	-2.10436	0.0353469	0.349223	BX649490.4	CD276 antigen homolog [Source:NCBIgene;Acc:101886973]
ENSDARG00000100139	44.4395	-1.05488	0.501976	-2.10145	0.0356011	0.350913	si:ch211-113d22.2	si:ch211-113d22.2 [Source:ZFIN;Acc:ZDB-GENE-141222-39]
ENSDARG00000003146	14.0363	1.21604	0.579858	2.09714	0.0359813	0.352838	si:dkey-27m7.4	si:dkey-27m7.4 [Source:ZFIN;Acc:ZDB-GENE-090313-297]
ENSDARG00000038666	16.5385	-1.22875	0.585963	-2.09698	0.0359953	0.352838	igfbp1b	insulin-like growth factor binding protein 1b[Source:ZFIN;Acc:ZDB-GENE-081210-3]
ENSDARG00000030239	16.0028	1.1572	0.552217	2.09555	0.0361223	0.353091	dennd6aa	DENN/MADD domain containing 6Aa[Source:ZFIN;Acc:ZDB-GENE-041010-63]
ENSDARG00000071445	16.4145	1.55805	0.743732	2.09491	0.0361789	0.353091	myoz1b	myozenin 1b [Source:ZFIN;Acc:ZDB-GENE-040718-146]"
ENSDARG00000086114	14.2243	-2.09247	0.999064	-2.09443	0.0362218	0.353091	CR792417.1	androgen-dependent TFPI-regulating protein-like[Source:NCBI gene;Acc:100537455]
ENSDARG00000035005	12.5172	1.55302	0.741521	2.09437	0.0362271	0.353091	bag2	BCL2 associated athanogene 2 [Source:ZFIN;Acc:ZDB-GENE-040426-1399]
ENSDARG00000076075	8.77986	1.57516	0.752094	2.09436	0.036228	0.353091	myh7ba	myosin, heavy chain 7B, cardiac muscle, beta a[Source:ZFIN;Acc:ZDB-GENE-100914-2]
ENSDARG00000014946	8.67761	1.89354	0.905078	2.09213	0.0364268	0.354844	angpt2a	angiopoietin 2a [Source:ZFIN;Acc:ZDB-GENE-121101-1]
ENSDARG00000117721	21.7205	1.46055	0.69985	2.08694	0.0368936	0.357369
ENSDARG00000006944	7.98082	-1.83537	0.880577	-2.08427	0.0371352	0.358105	gdpd3b	glycerophosphodiester phosphodiesterase domaincontaining 3b [Source:ZFIN;Acc:ZDB-GENE-121210-2]
ENSDARG00000044044	20.1029	1.0364	0.498301	2.07986	0.0375381	0.360534	rassf2b	Ras association (RalGDS/AF-6) domain family member2b [Source:ZFIN;Acc:ZDB-GENE-041221-6]
ENSDARG00000052705	50.266	-1.12998	0.543666	-2.07845	0.0376679	0.361119	pkp1b	plakophilin 1b [Source:ZFIN;Acc:ZDB-GENE-030131-417]
ENSDARG00000053159	23.7782	-1.01618	0.489169	-2.07735	0.037769	0.361589	zgc:110626	zgc:110626 [Source:ZFIN;Acc:ZDB-GENE-050417-447]"
ENSDARG00000077481	15.8806	1.13672	0.548662	2.07181	0.0382829	0.364962	si:dkey-76k16.6	si:dkey-76k16.6 [Source:ZFIN;Acc:ZDB-GENE-090312-171]
ENSDARG00000081369	8.77234	1.53235	0.741771	2.0658	0.0388472	0.367734
ENSDARG00000053424	16.6369	1.80851	0.875915	2.06471	0.0389501	0.367734	myl2b	myosin, light chain 2b, regulatory, cardiac, slow[Source:ZFIN;Acc:ZDB-GENE-060331-137]
ENSDARG00000102095	35.6974	1.09429	0.530092	2.06434	0.0389854	0.367734	si:ch73-233f7.5	si:ch73-233f7.5 [Source:ZFIN;Acc:ZDB-GENE-141215-58]
ENSDARG00000005232	23.9355	1.22254	0.592346	2.0639	0.0390272	0.36789	ccdc85ca	coiled-coil domain containing 85C, a[Source:ZFIN;Acc:ZDB-GENE-060825-198]
ENSDARG00000101271	18.8791	-1.16886	0.566627	-2.06285	0.0391273	0.368513	si:ch211-227n13.3	si:ch211-227n13.3 [Source:ZFIN;Acc:ZDB-GENE-141222-2]
ENSDARG00000077761	15.2648	1.18378	0.574457	2.0607	0.0393316	0.368909	nlgn4xb	neuroligin 4 X-linked b [Source:ZFIN;Acc:ZDB-GENE-100309-1]
ENSDARG00000074212	9.55695	-1.36124	0.661451	-2.05796	0.0395943	0.369662	SLC5A10	si:dkeyp-9d4.5 [Source:ZFIN;Acc:ZDB-GENE-121214-88]
ENSDARG00000076620	25.946	-1.12782	0.548369	-2.05667	0.0397178	0.370436	abhd8b	abhydrolase domain containing 8b[Source:ZFIN;Acc:ZDB-GENE-130530-805]
ENSDARG00000056163	17.577	1.25254	0.609159	2.05617	0.0397658	0.370436	slc25a51a	solute carrier family 25, member 51a[Source:ZFIN;Acc:ZDB-GENE-040426-1722]
ENSDARG00000059365	10.932	-1.34764	0.657069	-2.05099	0.0402676	0.373626	nipal4	NIPA like domain containing 4 [Source:ZFIN;Acc:ZDB-GENE-040718-412]
ENSDARG00000101461	8.38727	1.42876	0.696953	2.05	0.0403642	0.374152	emp3b	epithelial membrane protein 3b[Source:ZFIN;Acc:ZDB-GENE-050913-51]
ENSDARG00000115552	18.2394	1.53728	0.749989	2.04973	0.0403905	0.374211	CABZ01117752.1	-
ENSDARG00000038979	10.013	1.73991	0.84894	2.04951	0.0404123	0.374228	si:dkey-24c2.9	si:dkey-24c2.9 [Source:ZFIN;Acc:ZDB-GENE-070912-476]
ENSDARG00000020149	21.4583	1.16994	0.5725	2.04356	0.0409972	0.377779	acoxl	acyl-CoA oxidase-like [Source:ZFIN;Acc:ZDB-GENE-081107-18]
ENSDARG00000005154	12.8935	1.45745	0.713475	2.04274	0.0410778	0.37794	aspa	aspartoacylase [Source:ZFIN;Acc:ZDB-GENE-080204-11]
ENSDARG00000037256	11.6153	1.462	0.715773	2.04255	0.041097	0.37794	si:ch211-145b13.5	si:ch211-145b13.5 [Source:ZFIN;Acc:ZDB-GENE-090313-35]
ENSDARG00000042545	15.2708	1.45985	0.715282	2.04095	0.0412556	0.378529	sema3ga	sema domain, immunoglobulin domain (Ig), shortbasic domain, secreted, (semaphorin) 3Ga[Source:ZFIN;Acc:ZDB-GENE-050513-3]
ENSDARG00000100436	18.7205	-1.19427	0.5863	-2.03696	0.0416544	0.381026	cnga2b	cyclic nucleotide gated channel alpha 2b[Source:ZFIN;Acc:ZDB-GENE-050307-2]
ENSDARG00000004931	20.48	1.15814	0.569522	2.03352	0.042	0.381952	slc8a3	solute carrier family 8 (sodium/calcium exchanger),member 3 [Source:ZFIN;Acc:ZDB-GENE-050810-1]
ENSDARG00000109663	22.3175	1.12485	0.55385	2.03096	0.0422593	0.383031	LO016987.2	-
ENSDARG00000001771	10.4417	-1.95209	0.961319	-2.03063	0.0422922	0.383031	otol1a	otolin 1a [Source:ZFIN;Acc:ZDB-GENE-050707-1]"
ENSDARG00000039901	19.342	1.13224	0.557833	2.0297	0.0423867	0.383031	sh3gl2b	SH3 domain containing GRB2 like 2b, endophilin A1[Source:ZFIN;Acc:ZDB-GENE-170303-2]
ENSDARG00000097523	12.3829	-1.58965	0.783262	-2.02953	0.0424047	0.383031	si:ch73-364h19.1	si:ch73-364h19.1 [Source:ZFIN;Acc:ZDB-GENE-031010-45]
ENSDARG00000062168	8.28302	1.66711	0.822283	2.02742	0.0426194	0.383492	tmem168b	transmembrane protein 168b [Source:ZFIN;Acc:ZDB-GENE-090406-3]
ENSDARG00000060584	19.3226	1.11081	0.548283	2.02599	0.0427663	0.384261	kank1b	KN motif and ankyrin repeat domains 1b[Source:ZFIN;Acc:ZDB-GENE-060526-260]
ENSDARG00000055295	13.34	1.53156	0.757028	2.02312	0.0430611	0.384698	cyb561d1	cytochrome b561 family, member D1[Source:ZFIN;Acc:ZDB-GENE-040912-157]
ENSDARG00000073948	14.9897	1.24292	0.616788	2.01515	0.0438886	0.388564	prok1	prokineticin 1 [Source:ZFIN;Acc:ZDB-GENE-070928-34]
ENSDARG00000105232	11.2958	-1.64202	0.815073	-2.01457	0.0439497	0.388564	si:ch211-260e23.8	si:ch211-260e23.8 [Source:ZFIN;Acc:ZDB-GENE-141216-116]
ENSDARG00000012446	11.574	-1.5677	0.778978	-2.01251	0.0441665	0.389746	zgc:113057	zgc:113057 [Source:ZFIN;Acc:ZDB-GENE-050508-3]"
ENSDARG00000012467	19.2116	-1.07984	0.53664	-2.01222	0.0441967	0.38976	spint1b	serine peptidase inhibitor, Kunitz type 1 b[Source:ZFIN;Acc:ZDB-GENE-071218-1]
ENSDARG00000005846	16.1384	1.06055	0.527243	2.01151	0.044272	0.38976	SP5 (1 of many)	Sp5 transcription factor b [Source:NCBIgene;Acc:799504]
ENSDARG00000098408	20.9121	1.00171	0.498097	2.01108	0.0443171	0.389826	stbd1	starch binding domain 1 [Source:ZFIN;Acc:ZDB-GENE-120817-2]
ENSDARG00000108953	17.7932	-1.14852	0.57121	-2.01069	0.0443587	0.389826	si:ch211-283g2.2	si:ch211-283g2.2 [Source:ZFIN;Acc:ZDB-GENE-060526-151]
ENSDARG00000052360	10.8058	1.61285	0.802234	2.01045	0.0443835	0.389826	cacng1b	calcium channel, voltage-dependent, gamma subunit1b [Source:ZFIN;Acc:ZDB-GENE-131127-98]
ENSDARG00000061231	36.9847	1.12731	0.561145	2.00895	0.0445425	0.389959	tinagl1	tubulointerstitial nephritis antigen-like 1[Source:ZFIN;Acc:ZDB-GENE-060503-240]
ENSDARG00000089227	11.1254	1.4677	0.732629	2.00333	0.0451416	0.392414	si:ch211-91p5.3	si:ch211-91p5.3 [Source:ZFIN;Acc:ZDB-GENE-131119-65]
ENSDARG00000025912	11.4322	-1.57398	0.786889	-2.00026	0.0454721	0.393672	bscl2l	Bernardinelli-Seip congenital lipodystrophy 2, like[Source:ZFIN;Acc:ZDB-GENE-050320-130]
ENSDARG00000054878	19.1533	-1.15827	0.579901	-1.99736	0.0457864	0.39499	six2b	SIX homeobox 2b [Source:ZFIN;Acc:ZDB-GENE-080723-23]
ENSDARG00000045835	72.7075	-1.81431	0.908719	-1.99656	0.0458735	0.395321	si:dkey-14d8.6	si:dkey-14d8.6 [Source:ZFIN;Acc:ZDB-GENE-041210-124]
ENSDARG00000012177	13.8833	1.15103	0.577443	1.99332	0.046226	0.396324	rab4b	RAB4B, member RAS oncogene family[Source:ZFIN;Acc:ZDB-GENE-040822-15]
ENSDARG00000096242	22.606	1.39645	0.70072	1.99287	0.0462755	0.396324	si:ch211-76l23.4	si:ch211-76l23.4 [Source:ZFIN;Acc:ZDB-GENE-030131-8310]
ENSDARG00000003865	12.2456	1.51231	0.760329	1.98902	0.0466992	0.397274	pard6b	par-6 partitioning defective 6 homolog beta (C.elegans) [Source:ZFIN;Acc:ZDB-GENE-090312-133]
ENSDARG00000115872	15.5795	-1.12048	0.563457	-1.98858	0.0467472	0.397274	CU855552.1	-
ENSDARG00000045016	45.4255	-2.36447	1.19006	-1.98684	0.0469396	0.397387	npffl	neuropeptide FF-amide peptide precursor like[Source:ZFIN;Acc:ZDB-GENE-030806-1]
ENSDARG00000096222	17.2909	-1.37548	0.693105	-1.98451	0.0471987	0.397475	si:ch211-245n8.4	si:ch211-245n8.4 [Source:ZFIN;Acc:ZDB-GENE-110914-56]
ENSDARG00000007715	10.2247	-1.29413	0.653035	-1.98171	0.0475112	0.398754	lgsn	lengsin, lens protein with glutamine synthetasedomain [Source:ZFIN;Acc:ZDB-GENE-060312-26]
ENSDARG00000068923	13.043	1.38842	0.700661	1.98158	0.0475264	0.398754	umodl1	uromodulin-like 1 [Source:ZFIN;Acc:ZDB-GENE-091204-140]
ENSDARG00000060865	21.193	1.17355	0.592427	1.98091	0.0476011	0.398859	scai	suppressor of cancer cell invasion[Source:ZFIN;Acc:ZDB-GENE-060526-57]
ENSDARG00000003303	11.5899	1.22819	0.620931	1.97798	0.0479315	0.400479	stc1	stanniocalcin 1 [Source:ZFIN;Acc:ZDB-GENE-060825-79]
ENSDARG00000103391	17.385	1.04099	0.526428	1.97747	0.047989	0.400663	rab9b	RAB9B, member RAS oncogene family[Source:ZFIN;Acc:ZDB-GENE-091118-112]
ENSDARG00000079564	15.7799	1.3299	0.672921	1.97631	0.0481198	0.401112	myh7	myosin heavy chain 7 [Source:ZFIN;Acc:ZDB-GENE-991123-5]
ENSDARG00000056835	16.7904	1.02759	0.52022	1.9753	0.0482344	0.401283	laynb	layilin b [Source:ZFIN;Acc:ZDB-GENE-071012-6]"
ENSDARG00000005629	17.2278	1.16068	0.587846	1.97447	0.0483289	0.40189	smyd2b	SET and MYND domain containing 2b[Source:ZFIN;Acc:ZDB-GENE-041001-201]
ENSDARG00000076070	9.43873	1.47081	0.745007	1.97422	0.0483564	0.401941	dlgap2b	discs, large (Drosophila) homolog-associatedprotein 2b [Source:ZFIN;Acc:ZDB-GENE-040724-191]
ENSDARG00000105809	12.41	1.56637	0.793629	1.97368	0.0484186	0.402209
ENSDARG00000101043	14.5634	-2.40828	1.2217	-1.97126	0.0486939	0.403598	ppl	periplakin [Source:ZFIN;Acc:ZDB-GENE-041008-196]"
ENSDARG00000079922	22.617	1.17544	0.597024	1.96883	0.0489725	0.404373	klf4	Kruppel-like factor 4 [Source:ZFIN;Acc:ZDB-GENE-111014-1]
ENSDARG00000095822	72.8251	1.05914	0.538084	1.96836	0.0490266	0.404642
ENSDARG00000069500	16.6964	1.04546	0.531952	1.96533	0.0493755	0.40545	hs6st3b	heparan sulfate 6-O-sulfotransferase 3b[Source:ZFIN;Acc:ZDB-GENE-070103-3]
ENSDARG00000117255	7.82928	1.53527	0.781607	1.96424	0.0495017	0.405529

## Sheet: cyp17a1 KO vs Male
Gene_ID	baseMean	log2FoldChange(cyp17a1 KO/Male)	lfcSE	stat	pvalue	padj	Name	Description
ENSDARG00000020544	342.111	3.81268	0.25041	15.2258	2.38564e-52	2.34449e-48	rem1	RAS (RAD and GEM)-like GTP-binding 1[Source:ZFIN;Acc:ZDB-GENE-040317-1]
ENSDARG00000094451	140.515	2.40702	0.282943	8.50709	1.78346e-17	1.16846e-13	cfp	complement factor properdin [Source:ZFIN;Acc:ZDB-GENE-030131-9247]
ENSDARG00000068006	54.4583	3.18434	0.483707	6.58321	4.60407e-11	2.26232e-07	gck	glucokinase (hexokinase 4) [Source:ZFIN;Acc:ZDB-GENE-060825-204]
ENSDARG00000070683	433.694	1.4552	0.230674	6.30848	2.81789e-10	1.10771e-06	dkk3b	dickkopf WNT signaling pathway inhibitor 3b[Source:ZFIN;Acc:ZDB-GENE-061207-74]
ENSDARG00000042899	552.725	1.96217	0.320831	6.11589	9.60176e-10	3.14538e-06	si:ch211-163l21.8	si:ch211-163l21.8 [Source:ZFIN;Acc:ZDB-GENE-041008-93]
ENSDARG00000055186	75.4894	1.90918	0.333129	5.73106	9.98056e-09	1.96168e-05	ccr9a	chemokine (C-C motif) receptor 9a[Source:ZFIN;Acc:ZDB-GENE-060130-125]
ENSDARG00000036291	160.307	1.36681	0.253815	5.38508	7.24141e-08	0.000101664	nucb2b	nucleobindin 2b [Source:ZFIN;Acc:ZDB-GENE-030131-4775]
ENSDARG00000009544	45.1124	3.48724	0.699856	4.9828	6.26702e-07	0.000821188	cldnb	claudin b [Source:ZFIN;Acc:ZDB-GENE-010328-2]"
ENSDARG00000002193	427.464	7.80296	1.59797	4.88305	1.04456e-06	0.00128318	rho	rhodopsin [Source:ZFIN;Acc:ZDB-GENE-990415-271]"
ENSDARG00000022503	20.7946	2.45937	0.506101	4.85946	1.17709e-06	0.00128537	pkd2l1	polycystic kidney disease 2-like 1[Source:ZFIN;Acc:ZDB-GENE-030616-558]
ENSDARG00000101642	15.5774	6.92482	1.42502	4.85945	1.17714e-06	0.00128537	si:ch211-155m12.1	si:ch211-155m12.1 [Source:ZFIN;Acc:ZDB-GENE-060526-51]
ENSDARG00000095724	25.2993	5.28233	1.10381	4.78554	1.70529e-06	0.00167587	si:ch211-196c10.15	si:ch211-196c10.15 [Source:ZFIN;Acc:ZDB-GENE-141216-138]
ENSDARG00000053744	52.5101	1.78174	0.382186	4.66198	3.13185e-06	0.00267637	dcdc2b	doublecortin domain containing 2B[Source:ZFIN;Acc:ZDB-GENE-051113-124]
ENSDARG00000041959	160.234	1.06098	0.230316	4.60663	4.09252e-06	0.0033516	cxcr4b	chemokine (C-X-C motif), receptor 4b[Source:ZFIN;Acc:ZDB-GENE-010614-1]
ENSDARG00000016771	3766.46	3.12079	0.69817	4.46996	7.82354e-06	0.00591429	tfa	transferrin-a [Source:ZFIN;Acc:ZDB-GENE-980526-35]"
ENSDARG00000010841	4647.9	5.30645	1.20659	4.3979	1.09302e-05	0.00772932	fshb	follicle stimulating hormone subunit beta[Source:ZFIN;Acc:ZDB-GENE-040806-1]
ENSDARG00000093272	16.1239	3.2768	0.745666	4.39446	1.11046e-05	0.00772932	igic1s1	immunoglobulin light iota constant 1, s1[Source:ZFIN;Acc:ZDB-GENE-051013-12]
ENSDARG00000058658	139.076	1.28245	0.292219	4.38868	1.14042e-05	0.00772932	si:dkey-178e17.3	si:dkey-178e17.3 [Source:ZFIN;Acc:ZDB-GENE-081104-335]
ENSDARG00000092730	34.7956	4.77963	1.108	4.31374	1.60518e-05	0.00921551	enam	enamelin [Source:ZFIN;Acc:ZDB-GENE-071005-4]"
ENSDARG00000025428	631.346	1.25491	0.291188	4.30962	1.63535e-05	0.00921551	socs3a	suppressor of cytokine signaling 3a[Source:ZFIN;Acc:ZDB-GENE-030131-7349]
ENSDARG00000026926	12.2336	4.78401	1.12838	4.23971	2.23804e-05	0.0110593	rom1b	retinal outer segment membrane protein 1b[Source:ZFIN;Acc:ZDB-GENE-040426-1073]
ENSDARG00000069503	27.4142	2.17727	0.516252	4.21746	2.47068e-05	0.0118442	cldnh	claudin h [Source:ZFIN;Acc:ZDB-GENE-010328-8]"
ENSDARG00000026726	127.946	1.12809	0.270268	4.17398	2.99326e-05	0.013682	anxa1a	annexin A1a [Source:ZFIN;Acc:ZDB-GENE-030131-6664]"
ENSDARG00000102750	31.1603	2.52966	0.618026	4.09312	4.25601e-05	0.0185893	cdh1	cadherin 1, type 1, E-cadherin (epithelial)[Source:ZFIN;Acc:ZDB-GENE-010606-1]
ENSDARG00000096355	63.3518	1.52822	0.375205	4.07303	4.64054e-05	0.0198282	ighv1-4	immunoglobulin heavy variable 1-4[Source:ZFIN;Acc:ZDB-GENE-040514-1]
ENSDARG00000079345	7.57555	6.7878	1.68599	4.026	5.67346e-05	0.0233061	si:ch211-217k17.10	si:ch211-217k17.10 [Source:ZFIN;Acc:ZDB-GENE-030131-8827]
ENSDARG00000051861	55.2619	4.79097	1.19023	4.02524	5.69165e-05	0.0233061	pkp3a	plakophilin 3a [Source:ZFIN;Acc:ZDB-GENE-060512-114]
ENSDARG00000101043	14.5634	4.73525	1.18946	3.981	6.86257e-05	0.0269768	ppl	periplakin [Source:ZFIN;Acc:ZDB-GENE-041008-196]"
ENSDARG00000090369	26.0078	3.1201	0.78519	3.9737	7.07661e-05	0.0272727	zgc:86896	zgc:86896 [Source:ZFIN;Acc:ZDB-GENE-040625-80]"
ENSDARG00000089901	6.74074	6.31935	1.59238	3.96849	7.23289e-05	0.027339	si:ch211-261n11.8	si:ch211-261n11.8 [Source:ZFIN;Acc:ZDB-GENE-081105-75]
ENSDARG00000003808	63.6043	1.90237	0.482712	3.941	8.11411e-05	0.0295339	aqp3a	aquaporin 3a [Source:ZFIN;Acc:ZDB-GENE-040426-2826]
ENSDARG00000005150	44.3514	2.24723	0.5741	3.91435	9.06493e-05	0.0323948	tbx20	T-box 20 [Source:ZFIN;Acc:ZDB-GENE-000427-7]"
ENSDARG00000093748	19.3649	2.37223	0.615284	3.8555	0.000115491	0.0384743	si:ch211-217k17.11	si:ch211-217k17.11 [Source:ZFIN;Acc:ZDB-GENE-030131-8636]
ENSDARG00000079011	32.9744	4.67919	1.22259	3.82729	0.00012956	0.0416685	col17a1b	collagen, type XVII, alpha 1b [Source:ZFIN;Acc:ZDB-GENE-030131-7145]
ENSDARG00000058371	1675.6	3.23659	0.854083	3.78955	0.00015092	0.0456358	krt5	keratin 5 [Source:ZFIN;Acc:ZDB-GENE-991110-23]"
ENSDARG00000036830	1022.79	3.15252	0.838096	3.76152	0.000168882	0.049543	krt91	keratin 91 [Source:ZFIN;Acc:ZDB-GENE-040801-181]"
ENSDARG00000069476	84.9279	1.37528	0.366035	3.75724	0.000171797	0.0496569	spint2	serine peptidase inhibitor, Kunitz type, 2[Source:ZFIN;Acc:ZDB-GENE-061013-323]
ENSDARG00000078389	119.107	1.42819	0.380529	3.75317	0.000174611	0.0497389	ifi46	interferon alpha inducible protein 46[Source:ZFIN;Acc:ZDB-GENE-090312-190]
ENSDARG00000038729	58.1651	1.1659	0.311098	3.7477	0.000178462	0.0500898	s100z	S100 calcium binding protein Z[Source:ZFIN;Acc:ZDB-GENE-050522-69]
ENSDARG00000103398	20.6771	3.21305	0.858937	3.74073	0.000183488	0.0500898	fabp1b.2	fatty acid binding protein 1b, liver, tandemduplicate 2 [Source:ZFIN;Acc:ZDB-GENE-100318-6]
ENSDARG00000043128	10.977	4.87927	1.31254	3.71742	0.000201265	0.0537117	cldne	claudin e [Source:ZFIN;Acc:ZDB-GENE-010328-5]"
ENSDARG00000104363	14.3091	2.82175	0.762361	3.70134	0.000214468	0.0540431	BX470229.2	-
ENSDARG00000075886	148.613	1.34798	0.367731	3.66568	0.000246687	0.0604929	vwa5b2	von Willebrand factor A domain containing 5B2[Source:ZFIN;Acc:ZDB-GENE-070912-216]
ENSDARG00000028096	4.99774	6.24897	1.70598	3.66298	0.000249296	0.0604929	cldn23a	claudin 23a [Source:ZFIN;Acc:ZDB-GENE-091204-28]"
ENSDARG00000068288	33.1087	2.51782	0.69092	3.64415	0.000268273	0.0643038	lamc2	laminin, gamma 2 [Source:ZFIN;Acc:ZDB-GENE-110222-3]
ENSDARG00000042186	84.6824	4.59129	1.2833	3.57771	0.000346618	0.0791655	paplnb	papilin b, proteoglycan-like sulfated glycoprotein[Source:ZFIN;Acc:ZDB-GENE-030131-6023]
ENSDARG00000074014	8.79488	5.1862	1.45169	3.57252	0.000353564	0.0791655	zgc:194275	zgc:194275 [Source:ZFIN;Acc:ZDB-GENE-081022-92]"
ENSDARG00000092833	49.1592	1.96739	0.555497	3.54168	0.000397588	0.0858747
ENSDARG00000069888	68.3472	1.80585	0.513373	3.51761	0.000435447	0.0909976	cldna	claudin a [Source:ZFIN;Acc:ZDB-GENE-010328-1]"
ENSDARG00000078114	49.6527	1.53447	0.43717	3.51002	0.000448076	0.091739	si:ch73-237c6.1	si:ch73-237c6.1 [Source:ZFIN;Acc:ZDB-GENE-081105-55]
ENSDARG00000068966	120.925	3.52734	1.00772	3.50031	0.000464722	0.094166	si:ch211-261n11.7	si:ch211-261n11.7 [Source:ZFIN;Acc:ZDB-GENE-081105-144]
ENSDARG00000021787	113.723	2.70841	0.776436	3.48826	0.00048618	0.0965755	abcb5	ATP-binding cassette, sub-family B (MDR/TAP),member 5 [Source:ZFIN;Acc:ZDB-GENE-030131-6414]
ENSDARG00000090052	86.534	1.11115	0.32089	3.46272	0.000534742	0.105103	si:dkey-165a24.9	si:dkey-165a24.9 [Source:ZFIN;Acc:ZDB-GENE-141209-1]
ENSDARG00000070069	132.831	1.37763	0.398895	3.45362	0.000553107	0.105323	pitx3	paired-like homeodomain 3 [Source:ZFIN;Acc:ZDB-GENE-041229-4]
ENSDARG00000097259	18.0947	2.13984	0.619958	3.45159	0.000557292	0.105323
ENSDARG00000016656	66.9478	1.12411	0.32868	3.42006	0.00062607	0.115258	mgme1	mitochondrial genome maintenance exonuclease 1[Source:ZFIN;Acc:ZDB-GENE-041212-68]
ENSDARG00000087303	720.629	1.07789	0.315227	3.41941	0.000627567	0.115258	cebpd	CCAAT enhancer binding protein delta[Source:ZFIN;Acc:ZDB-GENE-020111-4]
ENSDARG00000023082	13.0543	3.73374	1.09564	3.4078	0.000654879	0.117015	krt1-19d	keratin, type 1, gene 19d [Source:ZFIN;Acc:ZDB-GENE-060316-1]
ENSDARG00000043436	35.0605	1.38701	0.407426	3.40432	0.000663297	0.117451	si:dkey-5n18.1	si:dkey-5n18.1 [Source:ZFIN;Acc:ZDB-GENE-041014-144]
ENSDARG00000009978	378.926	1.10654	0.326917	3.38476	0.000712416	0.125023	icn	ictacalcin [Source:ZFIN;Acc:ZDB-GENE-030131-8599]"
ENSDARG00000074754	157.151	1.12495	0.335142	3.35663	0.00078899	0.136141	si:dkey-188i13.9	si:dkey-188i13.9 [Source:ZFIN;Acc:ZDB-GENE-090313-211]
ENSDARG00000000212	220.882	4.15904	1.24265	3.34691	0.00081718	0.138463	krt97	keratin 97 [Source:ZFIN;Acc:ZDB-GENE-040718-78]"
ENSDARG00000012341	11.4194	2.78749	0.837175	3.32963	0.000869609	0.144266	capn9	calpain 9 [Source:ZFIN;Acc:ZDB-GENE-010724-2]"
ENSDARG00000019692	39.1382	1.33342	0.401788	3.31873	0.000904283	0.14689	colq	collagen-like tail subunit (single strand ofhomotrimer) of asymmetric acetylcholinesterase[Source:ZFIN;Acc:ZDB-GENE-110411-119]
ENSDARG00000076861	26.7273	1.33721	0.40396	3.31027	0.000932072	0.150163	tmem79b	transmembrane protein 79b [Source:ZFIN;Acc:ZDB-GENE-120807-1]
ENSDARG00000088641	5.49693	5.15741	1.55951	3.30707	0.000942775	0.150652	grn2	granulin 2 [Source:ZFIN;Acc:ZDB-GENE-050522-264]"
ENSDARG00000094719	263.065	1.06435	0.323172	3.29346	0.000989642	0.155611
ENSDARG00000059369	30.8389	2.17349	0.663647	3.27506	0.00105638	0.16349	si:ch1073-15f12.3	si:ch1073-15f12.3 [Source:ZFIN;Acc:ZDB-GENE-081104-69]
ENSDARG00000099252	61.459	1.03224	0.316454	3.26189	0.00110673	0.167329	ipcef1	interaction protein for cytohesin exchange factors1 [Source:ZFIN;Acc:ZDB-GENE-060929-172]
ENSDARG00000044278	414.931	1.01748	0.314612	3.23408	0.00122036	0.179694	synpr	synaptoporin [Source:ZFIN;Acc:ZDB-GENE-030616-625]"
ENSDARG00000074132	102.438	4.85979	1.51771	3.20206	0.00136449	0.195775	scpp7	secretory calcium-binding phosphoprotein 7[Source:ZFIN;Acc:ZDB-GENE-090313-257]
ENSDARG00000113346	9.27696	3.63825	1.13655	3.20114	0.00136886	0.195775	zgc:153659	zgc:153659 [Source:ZFIN;Acc:ZDB-GENE-060825-311]"
ENSDARG00000099500	46.3618	1.2359	0.386397	3.19854	0.00138127	0.195775	clec3bb	C-type lectin domain family 3, member Bb[Source:ZFIN;Acc:ZDB-GENE-111027-16]
ENSDARG00000098099	20.6146	2.09195	0.654314	3.19716	0.00138786	0.195775	zgc:64065	zgc:64065 [Source:ZFIN;Acc:ZDB-GENE-040426-1355]"
ENSDARG00000045166	15.5704	1.83732	0.576169	3.18885	0.0014284	0.199115	bhlha15	basic helix-loop-helix family, member a15[Source:ZFIN;Acc:ZDB-GENE-070803-3]
ENSDARG00000069199	6.11653	4.30097	1.35028	3.18524	0.00144632	0.200194	zgc:172120	zgc:172120 [Source:ZFIN;Acc:ZDB-GENE-080204-46]"
ENSDARG00000091897	59.1081	1.23893	0.390353	3.17387	0.00150423	0.206295
ENSDARG00000027192	5.72761	4.25452	1.34108	3.17245	0.00151159	0.206295	hcn3	hyperpolarization activated cyclic nucleotide-gatedpotassium channel 3 [Source:ZFIN;Acc:ZDB-GENE-060503-193]
ENSDARG00000091234	57.589	1.08298	0.341583	3.17048	0.00152189	0.206295	si:ch73-335l21.4	si:ch73-335l21.4 [Source:ZFIN;Acc:ZDB-GENE-160728-105]
ENSDARG00000111240	22.7249	2.18367	0.694715	3.14326	0.00167076	0.223394	dhrs13a.2	dehydrogenase/reductase (SDR family) member 13a,tandem duplicate 2 [Source:ZFIN;Acc:ZDB-GENE-040912-69]
ENSDARG00000038639	7.82817	4.34202	1.383	3.13957	0.00169194	0.224172	elovl6l	ELOVL family member 6, elongation of long chainfatty acids like [Source:ZFIN;Acc:ZDB-GENE-031110-3]
ENSDARG00000103345	1040.59	3.76193	1.19872	3.13829	0.00169939	0.224172	CABZ01003476.1	glycoprotein hormones alpha chain-like [Source:NCBIgene;Acc:110438068]
ENSDARG00000106212	10.7642	2.40132	0.765936	3.13514	0.00171772	0.224474	LO017965.1	DELTA-actitoxin-Aeq1c-like [Source:NCBIgene;Acc:100534815]
ENSDARG00000094516	12.6882	2.4249	0.78188	3.10137	0.00192629	0.245014	es1	es1 protein [Source:ZFIN;Acc:ZDB-GENE-980526-188]"
ENSDARG00000113804	7.67186	3.8715	1.24945	3.09856	0.00194466	0.245014	si:dkey-205i10.1	si:dkey-205i10.1 [Source:ZFIN;Acc:ZDB-GENE-081104-499]
ENSDARG00000102556	14.3336	2.46263	0.797808	3.08675	0.0020236	0.253337	nfat5b	nuclear factor of activated T cells 5b[Source:ZFIN;Acc:ZDB-GENE-140106-7]
ENSDARG00000077688	8.32304	2.41297	0.794957	3.03535	0.00240259	0.2862	cpo	carboxypeptidase O [Source:ZFIN;Acc:ZDB-GENE-070619-6]
ENSDARG00000002353	54.6912	1.16744	0.38641	3.02125	0.00251737	0.294811	tagapa	T cell activation RhoGTPase activating protein a[Source:ZFIN;Acc:ZDB-GENE-040426-1877]
ENSDARG00000035562	31.3501	1.17884	0.39256	3.00296	0.00267367	0.300281	mpdu1a	mannose-P-dolichol utilization defect 1a[Source:ZFIN;Acc:ZDB-GENE-040912-9]
ENSDARG00000017624	454.237	1.76459	0.587656	3.00276	0.00267545	0.300281	krt4	keratin 4 [Source:ZFIN;Acc:ZDB-GENE-000607-83]"
ENSDARG00000012467	19.2116	1.56685	0.527087	2.97267	0.00295222	0.317081	spint1b	serine peptidase inhibitor, Kunitz type 1 b[Source:ZFIN;Acc:ZDB-GENE-071218-1]
ENSDARG00000043328	10.6275	2.52111	0.850269	2.96508	0.00302609	0.323249	fip1l1a	FIP1 like 1a (S. cerevisiae) [Source:ZFIN;Acc:ZDB-GENE-041014-8]
ENSDARG00000010758	6.77695	2.65092	0.897138	2.95487	0.00312805	0.330034	capn12	calpain 12 [Source:ZFIN;Acc:ZDB-GENE-050419-245]"
ENSDARG00000094197	6.39964	4.38012	1.48374	2.95208	0.00315636	0.330034	znfl1l	zinc finger-like gene 1l [Source:ZFIN;Acc:ZDB-GENE-081104-493]
ENSDARG00000008414	16.0986	1.63929	0.555307	2.95204	0.00315677	0.330034	exoc3l2a	exocyst complex component 3-like 2a[Source:ZFIN;Acc:ZDB-GENE-060526-343]
ENSDARG00000074150	21.8901	3.79502	1.28898	2.9442	0.00323793	0.336728	si:ch211-226h7.5	si:ch211-226h7.5 [Source:ZFIN;Acc:ZDB-GENE-130531-3]
ENSDARG00000094217	25.7426	1.47129	0.504197	2.91809	0.0035218	0.358399	si:dkey-17e16.15	si:dkey-17e16.15 [Source:ZFIN;Acc:ZDB-GENE-091204-295]
ENSDARG00000033587	6.08135	3.3421	1.15402	2.89605	0.00377898	0.378958	CABZ01088134.1	enoyl-[acyl-carrier-protein] reductase,mitochondrial-like [Source:NCBI gene;Acc:101884755]
ENSDARG00000016695	5.74109	3.90593	1.35166	2.88972	0.0038559	0.38053	p2rx1	purinergic receptor P2X, ligand-gated ion channel,1 [Source:ZFIN;Acc:ZDB-GENE-030319-1]
ENSDARG00000105068	17.1409	1.52095	0.526513	2.88872	0.00386817	0.38053	si:ch1073-443f11.2	si:ch1073-443f11.2 [Source:ZFIN;Acc:ZDB-GENE-120215-185]
ENSDARG00000089720	26.7402	1.13445	0.394214	2.87775	0.00400521	0.389715	CABZ01077218.1	-
ENSDARG00000103810	10.877	1.9676	0.688581	2.85747	0.00427033	0.407444	cacna2d4a	calcium channel, voltage-dependent, alpha 2/deltasubunit 4a [Source:ZFIN;Acc:ZDB-GENE-041210-213]
ENSDARG00000056026	26.8549	1.17775	0.414811	2.83925	0.00452202	0.423957	tprg1	tumor protein p63 regulated 1 [Source:ZFIN;Acc:ZDB-GENE-070410-113]
ENSDARG00000078250	23.0712	1.36261	0.481584	2.82943	0.00466312	0.434378	zgc:194398	zgc:194398 [Source:ZFIN;Acc:ZDB-GENE-081022-111]"
ENSDARG00000018757	11.0222	2.43519	0.873338	2.78837	0.00529733	0.470947	klf5l	Kruppel-like factor 5 like [Source:ZFIN;Acc:ZDB-GENE-060312-34]
ENSDARG00000095584	13.449	2.16357	0.777436	2.78296	0.00538663	0.470947
ENSDARG00000022615	45.7234	1.46386	0.526061	2.78268	0.00539115	0.470947	si:ch211-241e1.3	si:ch211-241e1.3 [Source:ZFIN;Acc:ZDB-GENE-030131-230]
ENSDARG00000078825	33.7909	1.02934	0.372574	2.76278	0.00573114	0.487643	bub1ba	BUB1 mitotic checkpoint serine/threonine kinase Ba[Source:ZFIN;Acc:ZDB-GENE-041014-120]
ENSDARG00000054616	25.7833	2.18691	0.792238	2.76042	0.00577266	0.487842	cldni	claudin i [Source:ZFIN;Acc:ZDB-GENE-010328-9]"
ENSDARG00000012972	58.6372	1.3279	0.481396	2.75843	0.00580794	0.487842	cfl1l	cofilin 1 (non-muscle), like [Source:ZFIN;Acc:ZDB-GENE-040426-2770]
ENSDARG00000095523	5.67287	3.45641	1.2546	2.75499	0.00586946	0.490911
ENSDARG00000098712	32.6483	1.06303	0.386875	2.74772	0.00600113	0.492161
ENSDARG00000100583	87.9196	1.09611	0.398983	2.74726	0.0060096	0.492161	hid1b	HID1 domain containing b [Source:ZFIN;Acc:ZDB-GENE-040718-239]
ENSDARG00000076945	177.484	1.90984	0.696109	2.7436	0.00607699	0.495615
ENSDARG00000026473	94.8736	1.07813	0.393178	2.7421	0.00610471	0.495818	six1b	SIX homeobox 1b [Source:ZFIN;Acc:ZDB-GENE-040426-2308]
ENSDARG00000006422	11.0216	2.61526	0.956783	2.73339	0.00626864	0.501454	esyt3	extended synaptotagmin-like protein 3[Source:ZFIN;Acc:ZDB-GENE-050809-35]
ENSDARG00000058556	13.1467	2.51841	0.921854	2.7319	0.00629707	0.501454	muc5.2	mucin 5.2 [Source:ZFIN;Acc:ZDB-GENE-121108-1]"
ENSDARG00000012694	9.92474	2.31685	0.852573	2.71748	0.00657811	0.515111	c3a.1	complement component c3a, duplicate 1[Source:ZFIN;Acc:ZDB-GENE-990415-35]
ENSDARG00000089936	10.9034	2.24099	0.828764	2.70401	0.0068508	0.524285	selenow2b	selenoprotein W, 2b [Source:ZFIN;Acc:ZDB-GENE-030428-2]
ENSDARG00000042880	21.3873	1.25862	0.468477	2.68662	0.00721798	0.535079	si:ch211-222f23.6	si:ch211-222f23.6 [Source:ZFIN;Acc:ZDB-GENE-070912-208]
ENSDARG00000028780	8.93598	2.34178	0.872406	2.68428	0.0072687	0.535079	gzmk	granzyme K [Source:ZFIN;Acc:ZDB-GENE-091204-352]"
ENSDARG00000091592	32.0085	1.4401	0.537832	2.6776	0.00741527	0.537154	peli1a	pellino E3 ubiquitin protein ligase 1a[Source:ZFIN;Acc:ZDB-GENE-110310-6]
ENSDARG00000031588	81.1936	1.33246	0.498207	2.6745	0.007484	0.537154	si:dkey-239b22.1	si:dkey-239b22.1 [Source:ZFIN;Acc:ZDB-GENE-131119-12]
ENSDARG00000090957	10.6474	1.73727	0.650873	2.66914	0.00760456	0.540281
ENSDARG00000093936	10.9828	2.1068	0.793368	2.65551	0.00791875	0.551925	si:dkeyp-1h4.6	si:dkeyp-1h4.6 [Source:ZFIN;Acc:ZDB-GENE-060503-841]
ENSDARG00000098772	12.0457	1.90236	0.718184	2.64885	0.00807667	0.556448	gig2d	grass carp reovirus (GCRV)-induced gene 2d[Source:ZFIN;Acc:ZDB-GENE-130517-1]
ENSDARG00000005526	39.3766	1.07804	0.4085	2.63901	0.00831488	0.561611	igfn1.1	immunoglobulin-like and fibronectin type III domaincontaining 1, tandem duplicate 1 [Source:ZFIN;Acc:ZDB-GENE-050327-30]
ENSDARG00000055514	14.6364	2.74775	1.04861	2.62038	0.00878313	0.585195	icn2	ictacalcin 2 [Source:ZFIN;Acc:ZDB-GENE-070822-9]"
ENSDARG00000036382	7.2843	2.23337	0.853947	2.61535	0.00891371	0.590648	ponzr6	plac8 onzin related protein 6 [Source:ZFIN;Acc:ZDB-GENE-081104-326]
ENSDARG00000101423	20.5235	1.44428	0.553229	2.61064	0.00903723	0.590648	cyp2y3	cytochrome P450, family 2, subfamily Y, polypeptide3 [Source:ZFIN;Acc:ZDB-GENE-050522-490]
ENSDARG00000075017	38.2508	1.18919	0.455763	2.60923	0.00907474	0.590648	myzap	myocardial zonula adherens protein[Source:ZFIN;Acc:ZDB-GENE-041111-91]
ENSDARG00000105746	54.7986	1.00851	0.386574	2.60884	0.00908485	0.590648	LO018124.1	si:cabz01083838.1 [Source:NCBI gene;Acc:101883056]"
ENSDARG00000044655	13.6788	2.38123	0.913877	2.60564	0.00917027	0.590648	st14b	suppression of tumorigenicity 14 (colon carcinoma)b [Source:ZFIN;Acc:ZDB-GENE-061103-613]
ENSDARG00000104016	11.8673	2.43326	0.93418	2.6047	0.00919554	0.590648	si:dkey-151j17.4	si:dkey-151j17.4 [Source:ZFIN;Acc:ZDB-GENE-141222-13]
ENSDARG00000012600	34.8534	1.16558	0.449298	2.59423	0.00948026	0.59707	si:dkey-97a13.6	si:dkey-97a13.6 [Source:ZFIN;Acc:ZDB-GENE-070912-617]
ENSDARG00000045549	10.2642	1.78286	0.688211	2.59058	0.00958146	0.597853	bik	BCL2 interacting killer [Source:ZFIN;Acc:ZDB-GENE-041210-181]
ENSDARG00000100257	16.7872	1.53438	0.593792	2.58404	0.00976518	0.603568	zgc:174314	zgc:174314 [Source:ZFIN;Acc:ZDB-GENE-080213-5]"
ENSDARG00000055560	17.1344	1.3708	0.533399	2.56993	0.010172	0.61898	p2ry8	P2Y receptor family member 8 [Source:ZFIN;Acc:ZDB-GENE-070912-447]
ENSDARG00000102332	54.4589	1.01175	0.394113	2.56716	0.0102535	0.6201	spint1a	serine peptidase inhibitor, Kunitz type 1 a[Source:ZFIN;Acc:ZDB-GENE-040426-2169]
ENSDARG00000078975	6.82287	2.5627	1.00064	2.56108	0.0104348	0.622082	igl1c3	immunoglobulin light 1 constant 3[Source:ZFIN;Acc:ZDB-GENE-111021-11]
ENSDARG00000099291	46.8234	1.27567	0.498392	2.55958	0.0104799	0.622305	lsr	lipolysis stimulated lipoprotein receptor[Source:ZFIN;Acc:ZDB-GENE-050913-73]
ENSDARG00000100061	19.969	1.64222	0.642381	2.55646	0.0105742	0.624134	si:dkey-16p6.1	si:dkey-16p6.1 [Source:ZFIN;Acc:ZDB-GENE-081103-43]
ENSDARG00000102146	35.5795	1.17724	0.461206	2.55254	0.0106942	0.627445	si:ch211-69b7.6	si:ch211-69b7.6 [Source:ZFIN;Acc:ZDB-GENE-141212-266]
ENSDARG00000006112	20.8541	1.26034	0.496856	2.53663	0.0111926	0.63949	myof	myoferlin [Source:ZFIN;Acc:ZDB-GENE-040426-1138]"
ENSDARG00000091926	9.19689	2.0046	0.792392	2.52981	0.0114125	0.644577	si:dkey-103e21.5	si:dkey-103e21.5 [Source:ZFIN;Acc:ZDB-GENE-060526-186]
ENSDARG00000045262	16.8047	1.91153	0.756566	2.52659	0.0115176	0.646988	gsnb	gelsolin b [Source:ZFIN;Acc:ZDB-GENE-030131-8567]"
ENSDARG00000056773	8.94682	2.88592	1.14455	2.52144	0.0116877	0.65077	zgc:163079	zgc:163079 [Source:ZFIN;Acc:ZDB-GENE-030131-7428]"
ENSDARG00000068380	6.15551	2.8001	1.11251	2.51693	0.0118383	0.652406	foxg1c	forkhead box G1c [Source:ZFIN;Acc:ZDB-GENE-050419-26]
ENSDARG00000044561	11.3657	1.67595	0.666735	2.51367	0.0119482	0.652406	ccr7	chemokine (C-C motif) receptor 7[Source:ZFIN;Acc:ZDB-GENE-060522-2]
ENSDARG00000113690	6.5256	2.31391	0.920692	2.51323	0.0119631	0.652406	si:ch211-223g7.6	si:ch211-223g7.6 [Source:ZFIN;Acc:ZDB-GENE-050420-222]
ENSDARG00000039351	8.25917	2.14788	0.855276	2.51133	0.0120277	0.652406	ccl19b	chemokine (C-C motif) ligand 19b[Source:ZFIN;Acc:ZDB-GENE-091204-19]
ENSDARG00000042535	9.28337	2.43754	0.971322	2.50951	0.0120899	0.652406	actc1a	actin, alpha, cardiac muscle 1a[Source:ZFIN;Acc:ZDB-GENE-040520-4]
ENSDARG00000014427	14.6298	2.48094	0.989015	2.5085	0.0121245	0.652406	mxe	myxovirus (influenza virus) resistance E[Source:ZFIN;Acc:ZDB-GENE-030131-9609]
ENSDARG00000076830	11.9495	2.24849	0.896549	2.50794	0.0121436	0.652406	si:dkey-65b12.6	si:dkey-65b12.6 [Source:ZFIN;Acc:ZDB-GENE-060526-329]
ENSDARG00000014340	5.09958	2.66284	1.06185	2.50774	0.0121505	0.652406	rab11al	RAB11a, member RAS oncogene family, like[Source:ZFIN;Acc:ZDB-GENE-031118-188]
ENSDARG00000097551	24.6903	1.28023	0.510747	2.50658	0.0121904	0.652406	si:dkey-7i4.15	si:dkey-7i4.15 [Source:ZFIN;Acc:ZDB-GENE-131127-129]
ENSDARG00000096222	17.2909	1.72276	0.687303	2.50655	0.0121916	0.652406	si:ch211-245n8.4	si:ch211-245n8.4 [Source:ZFIN;Acc:ZDB-GENE-110914-56]
ENSDARG00000105691	45.4529	1.03154	0.411806	2.50491	0.0122482	0.652406	slco1f3	solute carrier organic anion transporter family,member 1F3 [Source:ZFIN;Acc:ZDB-GENE-080212-5]
ENSDARG00000039243	195.838	1.91803	0.76798	2.49751	0.012507	0.66082	zgc:152791	zgc:152791 [Source:ZFIN;Acc:ZDB-GENE-060901-4]"
ENSDARG00000098430	6.22568	2.62414	1.05183	2.49482	0.012602	0.662392	znf1078	zinc finger protein 1078 [Source:ZFIN;Acc:ZDB-GENE-080218-3]
ENSDARG00000102650	32.2041	1.85023	0.741644	2.49476	0.0126042	0.662392
ENSDARG00000018814	32.6477	1.81155	0.735056	2.46451	0.0137201	0.686179	esrp2	epithelial splicing regulatory protein 2[Source:ZFIN;Acc:ZDB-GENE-030131-9824]
ENSDARG00000051858	20.3302	1.29662	0.526747	2.46157	0.0138332	0.690081	ccdc33	coiled-coil domain containing 33[Source:ZFIN;Acc:ZDB-GENE-101011-1]
ENSDARG00000057687	11.4869	1.90246	0.774449	2.45654	0.0140283	0.692778	sbk3	SH3 domain binding kinase family, member 3[Source:ZFIN;Acc:ZDB-GENE-080204-39]
ENSDARG00000094708	33.1929	1.04903	0.429444	2.44275	0.0145758	0.702718	sftpba	surfactant protein Ba [Source:ZFIN;Acc:ZDB-GENE-091204-378]
ENSDARG00000037267	12.9485	1.7996	0.739551	2.43337	0.0149591	0.713445	zgc:158263	zgc:158263 [Source:ZFIN;Acc:ZDB-GENE-070112-2262]"
ENSDARG00000074052	12.6739	1.91615	0.787803	2.43227	0.0150046	0.713445	si:ch211-281g13.5	si:ch211-281g13.5 [Source:ZFIN;Acc:ZDB-GENE-090311-7]
ENSDARG00000093983	10.9855	1.69643	0.698155	2.42988	0.0151038	0.713445
ENSDARG00000040257	25.6248	1.7066	0.702405	2.42965	0.0151135	0.713445	slc38a11	solute carrier family 38, member 11[Source:ZFIN;Acc:ZDB-GENE-050417-122]
ENSDARG00000089814	20.9084	1.38636	0.570845	2.4286	0.0151571	0.713445	znf1042	zinc finger protein 1042 [Source:ZFIN;Acc:ZDB-GENE-120703-14]
ENSDARG00000031875	19.6465	1.4003	0.577051	2.42664	0.0152393	0.713445	trpa1b	transient receptor potential cation channel,subfamily A, member 1b [Source:ZFIN;Acc:ZDB-GENE-050106-1]
ENSDARG00000104412	14.6805	1.67117	0.688716	2.4265	0.0152453	0.713445	si:dkey-72l17.5	si:dkey-72l17.5 [Source:ZFIN;Acc:ZDB-GENE-070424-250]
ENSDARG00000103858	20.3403	1.66458	0.687967	2.41957	0.015539	0.72203	arf4a	ADP-ribosylation factor 4a [Source:ZFIN;Acc:ZDB-GENE-040801-109]
ENSDARG00000091947	7.52985	2.13073	0.882417	2.41465	0.0157503	0.724944	znf106b	zinc finger protein 106b [Source:ZFIN;Acc:ZDB-GENE-091118-24]
ENSDARG00000102588	9.06027	1.60976	0.671434	2.3975	0.0165076	0.741101	sp100.2	SP110 nuclear body protein, tandem duplicate 2[Source:ZFIN;Acc:ZDB-GENE-141212-296]
ENSDARG00000070480	8.20826	3.97191	1.66343	2.38779	0.01695	0.7528	agr2	anterior gradient 2 [Source:ZFIN;Acc:ZDB-GENE-050417-214]
ENSDARG00000019752	17.4184	1.80106	0.754398	2.38742	0.0169672	0.7528	rom1a	retinal outer segment membrane protein 1a[Source:ZFIN;Acc:ZDB-GENE-040426-1765]
ENSDARG00000111856	18.1201	1.69457	0.711873	2.38045	0.0172917	0.758797	BX649490.4	CD276 antigen homolog [Source:NCBIgene;Acc:101886973]
ENSDARG00000099717	21.0532	1.14993	0.483241	2.37963	0.0173301	0.758797	si:rp71-1h20.9	si:rp71-1h20.9 [Source:ZFIN;Acc:ZDB-GENE-131127-386]
ENSDARG00000058733	20.5268	1.17921	0.496529	2.3749	0.0175538	0.761269	ihha	Indian hedgehog homolog a [Source:ZFIN;Acc:ZDB-GENE-051010-1]
ENSDARG00000071543	10.6805	1.67836	0.706975	2.374	0.0175968	0.761269	si:dkey-42i9.7	si:dkey-42i9.7 [Source:ZFIN;Acc:ZDB-GENE-050208-731]
ENSDARG00000103199	24.3114	3.60729	1.52089	2.37183	0.0177003	0.761269	si:dkey-247k7.2	si:dkey-247k7.2 [Source:ZFIN;Acc:ZDB-GENE-031118-45]
ENSDARG00000100223	35.8367	1.24547	0.527165	2.36258	0.018148	0.775432	gpa33a	glycoprotein A33 (transmembrane), paralog a[Source:ZFIN;Acc:ZDB-GENE-080229-4]
ENSDARG00000002909	18.2485	1.73	0.73264	2.36133	0.0182097	0.776381	tjp3	tight junction protein 3 [Source:ZFIN;Acc:ZDB-GENE-030828-10]
ENSDARG00000079972	71.4402	1.03906	0.440946	2.35643	0.0184513	0.777104	nfatc2b	nuclear factor of activated T cells 2b[Source:ZFIN;Acc:ZDB-GENE-120913-5]
ENSDARG00000017274	6.9012	2.52024	1.06997	2.35543	0.0185013	0.777104	opn1sw2	opsin 1 (cone pigments), short-wave-sensitive 2[Source:ZFIN;Acc:ZDB-GENE-990604-40]
ENSDARG00000011886	5.87905	2.31583	0.99104	2.33677	0.0194513	0.8015	pdca	phosducin a [Source:ZFIN;Acc:ZDB-GENE-031023-1]"
ENSDARG00000115887	6.67341	2.60709	1.11726	2.33346	0.0196238	0.801623	CABZ01021532.1	uncharacterized LOC108179086 [Source:NCBIgene;Acc:108179086]
ENSDARG00000089307	32.4076	1.08066	0.463169	2.33318	0.0196388	0.801623	pmaip1	phorbol-12-myristate-13-acetate-induced protein 1[Source:ZFIN;Acc:ZDB-GENE-070119-3]
ENSDARG00000076238	23.6026	1.20314	0.518029	2.32253	0.0202042	0.809252	gramd1c	GRAM domain containing 1c [Source:ZFIN;Acc:ZDB-GENE-050506-88]
ENSDARG00000092358	7.67904	2.16755	0.933733	2.32138	0.0202662	0.809252
ENSDARG00000074217	14.8705	1.79009	0.773638	2.31386	0.0206752	0.810075	si:dkey-188i13.6	si:dkey-188i13.6 [Source:ZFIN;Acc:ZDB-GENE-030131-7410]
ENSDARG00000041375	23.7404	1.20529	0.522575	2.30645	0.0210857	0.811943	si:ch211-57i17.5	si:ch211-57i17.5 [Source:ZFIN;Acc:ZDB-GENE-041014-39]
ENSDARG00000098876	11.2792	2.1208	0.923874	2.29555	0.0217014	0.81968	si:dkey-199m13.5	si:dkey-199m13.5 [Source:ZFIN;Acc:ZDB-GENE-110913-174]
ENSDARG00000063435	5.17889	2.58067	1.12443	2.2951	0.0217275	0.81968	trpm4b.2	transient receptor potential cation channel,subfamily M, member 4b, transient receptor potentialcation channel, subfamily M, member 4b, tandem duplicate 2[Source:ZFIN;Acc:ZDB-GENE-061214-2]
ENSDARG00000116367	18.8751	1.19713	0.523006	2.28894	0.0220831	0.823612	si:dkey-51d8.1	si:dkey-51d8.1 [Source:ZFIN;Acc:ZDB-GENE-081103-14]
ENSDARG00000035958	21.2037	1.87889	0.822791	2.28356	0.0223974	0.824528	tnni2b.1	troponin I type 2b (skeletal, fast), tandemduplicate 1 [Source:ZFIN;Acc:ZDB-GENE-050417-49]
ENSDARG00000110019	7.70444	2.88881	1.26789	2.27845	0.0227	0.827506	CABZ01079267.1	-
ENSDARG00000003091	11.3808	4.22684	1.85695	2.27623	0.0228322	0.827506	oclnb	occludin b [Source:ZFIN;Acc:ZDB-GENE-041212-43]"
ENSDARG00000090628	9.03095	1.80328	0.792227	2.27621	0.0228334	0.827506	si:dkey-197j19.6	si:dkey-197j19.6 [Source:ZFIN;Acc:ZDB-GENE-131127-414]
ENSDARG00000021866	6.64231	3.13743	1.37945	2.2744	0.0229419	0.827506	upk1a	uroplakin 1a [Source:ZFIN;Acc:ZDB-GENE-060421-2603]
ENSDARG00000102514	11.125	1.81761	0.801625	2.26741	0.0233654	0.83348	BX323596.2	C-X-C motif chemokine 11-6-like [Source:NCBIgene;Acc:100334604]
ENSDARG00000101749	9.8223	1.46626	0.648418	2.26129	0.0237414	0.837441	zgc:92161	zgc:92161 [Source:ZFIN;Acc:ZDB-GENE-040912-22]"
ENSDARG00000092191	564.21	2.00824	0.890254	2.25581	0.0240827	0.837441
ENSDARG00000030975	5.01222	2.27329	1.00792	2.25542	0.024107	0.837441	ccdc80l1	coiled-coil domain containing 80 like 1[Source:ZFIN;Acc:ZDB-GENE-120328-4]
ENSDARG00000039677	69.7493	1.09701	0.486711	2.25393	0.0242008	0.837441	dsc2l	desmocollin 2 like [Source:ZFIN;Acc:ZDB-GENE-031116-55]
ENSDARG00000093972	12.8754	1.52576	0.679695	2.24477	0.0247827	0.849736	ftr79	finTRIM family, member 79 [Source:ZFIN;Acc:ZDB-GENE-060126-4]
ENSDARG00000043442	8.96724	2.85762	1.27694	2.23786	0.0252305	0.854953	zgc:153665	zgc:153665 [Source:ZFIN;Acc:ZDB-GENE-061027-365]"
ENSDARG00000041433	12.7811	2.34983	1.05099	2.23583	0.0253632	0.855729	si:dkey-7c18.24	si:dkey-7c18.24 [Source:ZFIN;Acc:ZDB-GENE-041014-63]
ENSDARG00000105586	16.0634	1.15448	0.516816	2.23382	0.0254947	0.85721
ENSDARG00000062221	12.0852	1.56991	0.704181	2.22942	0.0257859	0.85721	arap1a	ArfGAP with RhoGAP domain, ankyrin repeat and PHdomain 1a [Source:ZFIN;Acc:ZDB-GENE-030131-6226]
ENSDARG00000012789	9.61395	1.94904	0.87443	2.22893	0.0258188	0.85721	plek2	pleckstrin 2 [Source:ZFIN;Acc:ZDB-GENE-080219-2]"
ENSDARG00000098966	5.03611	2.37702	1.0719	2.21758	0.0265835	0.869383	CABZ01064972.1	uncharacterized LOC100538212 [Source:NCBIgene;Acc:100538212]
ENSDARG00000045442	8.88817	1.55276	0.701325	2.21403	0.0268265	0.871852	cpb1	carboxypeptidase B1 (tissue) [Source:ZFIN;Acc:ZDB-GENE-030131-1132]
ENSDARG00000015657	6.42687	1.86439	0.842134	2.21389	0.0268365	0.871852	zgc:77112	zgc:77112 [Source:ZFIN;Acc:ZDB-GENE-040426-2219]"
ENSDARG00000102917	13.2908	1.33971	0.608432	2.2019	0.0276723	0.888129
ENSDARG00000101535	546.927	2.79729	1.27189	2.19931	0.0278556	0.888707	col10a1b	collagen, type X, alpha 1b [Source:ZFIN;Acc:ZDB-GENE-030131-7079]
ENSDARG00000092225	38.453	1.11659	0.508547	2.19564	0.0281176	0.888707	si:dkeyp-13a3.10	si:dkeyp-13a3.10 [Source:ZFIN;Acc:ZDB-GENE-070912-636]
ENSDARG00000099825	35.1186	1.06507	0.485241	2.19492	0.0281691	0.888707	zgc:174944	zgc:174944 [Source:ZFIN;Acc:ZDB-GENE-080207-2]"
ENSDARG00000058445	6.05581	2.05896	0.939313	2.19199	0.0283806	0.893943	zgc:136472	zgc:136472 [Source:ZFIN;Acc:ZDB-GENE-060421-2552]"
ENSDARG00000087714	11.5153	1.52859	0.699379	2.18564	0.0288421	0.897871	si:ch211-226o13.1	si:ch211-226o13.1 [Source:ZFIN;Acc:ZDB-GENE-081104-491]
ENSDARG00000069839	15.027	1.50447	0.690171	2.17986	0.0292681	0.898739
ENSDARG00000078647	22.1577	1.05921	0.485984	2.17952	0.0292928	0.898739	samsn1b	SAM domain, SH3 domain and nuclear localisationsignals 1b [Source:ZFIN;Acc:ZDB-GENE-041010-135]
ENSDARG00000009021	17.9011	1.36742	0.628922	2.17423	0.0296881	0.901805	chrna1	cholinergic receptor, nicotinic, alpha 1 (muscle)[Source:ZFIN;Acc:ZDB-GENE-980526-137]
ENSDARG00000113533	18.1609	1.16436	0.537729	2.16532	0.0303629	0.908346	CABZ01074363.1	-
ENSDARG00000105667	21.6921	1.19025	0.551209	2.15935	0.0308233	0.912494
ENSDARG00000096327	32.0464	1.29535	0.601835	2.15233	0.0313717	0.917362	cd164l2	CD164 sialomucin-like 2 [Source:ZFIN;Acc:ZDB-GENE-120215-174]
ENSDARG00000091073	17.3983	1.09619	0.509421	2.15183	0.0314111	0.917362	alkal2a	ALK and LTK ligand 2a [Source:ZFIN;Acc:ZDB-GENE-100922-116]
ENSDARG00000054805	11.5771	1.41893	0.660809	2.14726	0.0317727	0.925673	btr09	bloodthirsty-related gene family, member 9[Source:ZFIN;Acc:ZDB-GENE-080722-46]
ENSDARG00000044807	21.844	1.0042	0.469975	2.1367	0.0326225	0.937062	dck	deoxycytidine kinase [Source:ZFIN;Acc:ZDB-GENE-041024-3]
ENSDARG00000069375	18.2077	1.09935	0.516883	2.12688	0.0334304	0.943858	zgc:162608	zgc:162608 [Source:ZFIN;Acc:ZDB-GENE-070410-86]"
ENSDARG00000068148	12.7702	1.57597	0.742491	2.12254	0.0337924	0.947488	arrdc1a	arrestin domain containing 1a [Source:ZFIN;Acc:ZDB-GENE-030925-15]
ENSDARG00000099845	15.0475	1.77073	0.837699	2.1138	0.034532	0.950353	zgc:174275	zgc:174275 [Source:ZFIN;Acc:ZDB-GENE-080305-5]"
ENSDARG00000061622	8.40254	1.59799	0.756585	2.11211	0.0346769	0.950353	kcng3	potassium voltage-gated channel, subfamily G,member 3 [Source:ZFIN;Acc:ZDB-GENE-111111-9]
ENSDARG00000040907	15.3903	1.16469	0.552691	2.1073	0.0350916	0.950353	gcgb	glucagon b [Source:ZFIN;Acc:ZDB-GENE-040712-2]"
ENSDARG00000098112	8.31638	1.78931	0.851155	2.10221	0.035535	0.95363	btc	betacellulin, epidermal growth factor family member[Source:ZFIN;Acc:ZDB-GENE-050311-1]
ENSDARG00000069046	51.4493	1.08839	0.519165	2.09642	0.0360452	0.957369	wu:fk65c09	wu:fk65c09 [Source:ZFIN;Acc:ZDB-GENE-030131-7018]"
ENSDARG00000074322	16.6782	1.44437	0.690784	2.09092	0.0365353	0.957369	si:ch211-194m7.3	si:ch211-194m7.3 [Source:ZFIN;Acc:ZDB-GENE-131121-19]
ENSDARG00000104292	18.3789	1.1931	0.571574	2.0874	0.0368524	0.957369	ctgfb	connective tissue growth factor b[Source:ZFIN;Acc:ZDB-GENE-070705-82]
ENSDARG00000011245	25.7292	1.33995	0.642211	2.08646	0.0369373	0.957369	esrp1	epithelial splicing regulatory protein 1[Source:ZFIN;Acc:ZDB-GENE-070112-1732]
ENSDARG00000076773	20.5118	1.03172	0.496395	2.07843	0.0376697	0.957369	lrrc58a	leucine rich repeat containing 58a[Source:ZFIN;Acc:ZDB-GENE-090312-76]
ENSDARG00000116617	16.8838	1.49104	0.719259	2.07302	0.0381705	0.960169	spaca4l	sperm acrosome associated 4 like[Source:ZFIN;Acc:ZDB-GENE-101011-2]
ENSDARG00000020455	11.6493	1.83411	0.889476	2.06202	0.0392063	0.971753	si:ch211-171h4.3	si:ch211-171h4.3 [Source:ZFIN;Acc:ZDB-GENE-081031-85]
ENSDARG00000103400	5.81715	1.95643	0.951971	2.05513	0.0398661	0.977018	si:ch211-161m3.1	si:ch211-161m3.1 [Source:ZFIN;Acc:ZDB-GENE-110914-33]
ENSDARG00000090863	17.8142	1.18113	0.580396	2.03505	0.0418461	0.998162
ENSDARG00000069244	20.2235	1.06191	0.523614	2.02803	0.042557	0.999537	si:ch211-244b2.3	si:ch211-244b2.3 [Source:ZFIN;Acc:ZDB-GENE-030131-4737]
ENSDARG00000095212	7.07175	1.60008	0.78934	2.02711	0.042651	0.999537	si:ch211-210b2.4	si:ch211-210b2.4 [Source:ZFIN;Acc:ZDB-GENE-131122-12]
ENSDARG00000103551	19.3599	1.06808	0.52816	2.02226	0.0431493	0.999537	rnf213b	ring finger protein 213b [Source:ZFIN;Acc:ZDB-GENE-110822-1]
ENSDARG00000071541	14.9112	1.55969	0.776642	2.00824	0.0446174	0.999537	si:dkey-42i9.8	si:dkey-42i9.8 [Source:ZFIN;Acc:ZDB-GENE-050208-412]
ENSDARG00000104416	8.67819	1.64581	0.820435	2.00602	0.0448542	0.999537	si:dkey-16p6.1	si:dkey-16p6.1 [Source:ZFIN;Acc:ZDB-GENE-081103-43]
ENSDARG00000078569	8.11631	4.19183	2.09785	1.99816	0.0456995	0.999537	mpeg1.3	macrophage expressed 1, tandem duplicate 3[Source:ZFIN;Acc:ZDB-GENE-081105-5]
ENSDARG00000061222	15.3213	1.49764	0.750477	1.99558	0.0459798	0.999537	uba7	ubiquitin-like modifier activating enzyme 7[Source:ZFIN;Acc:ZDB-GENE-121120-4]
ENSDARG00000093418	18.1315	1.19689	0.600074	1.99456	0.0460907	0.999537	si:dkey-216e24.9	si:dkey-216e24.9 [Source:ZFIN;Acc:ZDB-GENE-070912-441]
ENSDARG00000100590	7.54883	1.56439	0.784675	1.99368	0.0461869	0.999537
ENSDARG00000054878	19.1533	1.15441	0.579534	1.99196	0.0463754	0.999537	six2b	SIX homeobox 2b [Source:ZFIN;Acc:ZDB-GENE-080723-23]
ENSDARG00000077239	11.1051	1.7362	0.878011	1.97742	0.0479937	0.999537	si:ch211-165i18.2	si:ch211-165i18.2 [Source:ZFIN;Acc:ZDB-GENE-070705-77]
ENSDARG00000042988	43.4969	1.11818	0.565616	1.97692	0.0480507	0.999537	slc24a2	solute carrier family 24 (sodium/potassium/calciumexchanger), member 2 [Source:ZFIN;Acc:ZDB-GENE-060825-277]
ENSDARG00000042726	5.35334	2.34946	1.18957	1.97505	0.0482619	0.999537	grb7	growth factor receptor bound protein 7[Source:ZFIN;Acc:ZDB-GENE-091118-23]
ENSDARG00000043814	6.17138	1.65707	0.839259	1.97444	0.0483318	0.999537	st6galnac1.1	ST6 (alpha-N-acetyl-neuraminyl-2,3-beta-galactosyl-1,3)-N-acetylgalactosaminide alpha-2,6-sialyltransferase1, tandem duplicate 1 [Source:ZFIN;Acc:ZDB-GENE-041014-160]
ENSDARG00000089724	10.06	1.37404	0.698519	1.96707	0.049175	0.999537	cyldb	cylindromatosis (turban tumor syndrome), b[Source:ZFIN;Acc:ZDB-GENE-100208-1]
ENSDARG00000098360	3662.05	-5.28334	0.240151	-22.0001	2.87521e-107	5.65122e-103
ENSDARG00000091377	479.51	-2.03706	0.340455	-5.98335	2.18597e-09	5.70784e-06	galn	galanin/GMAP prepropeptide [Source:ZFIN;Acc:ZDB-GENE-111117-2]
ENSDARG00000022614	29.3232	-5.59612	0.936835	-5.97343	2.32321e-09	5.70784e-06	ddx43	DEAD (Asp-Glu-Ala-Asp) box polypeptide 43[Source:ZFIN;Acc:ZDB-GENE-080204-77]
ENSDARG00000094857	2204.59	-1.72152	0.290649	-5.92303	3.16059e-09	6.90239e-06	dio2	iodothyronine deiodinase 2 [Source:ZFIN;Acc:ZDB-GENE-030327-4]
ENSDARG00000038938	5055.98	-1.00052	0.178669	-5.59983	2.14561e-08	3.54179e-05	itprid2	ITPR interacting domain containing 2[Source:ZFIN;Acc:ZDB-GENE-090824-1]
ENSDARG00000045453	264.961	-6.5321	1.16676	-5.59848	2.16238e-08	3.54179e-05	f13a1a.1	coagulation factor XIII, A1 polypeptide a, tandemduplicate 1 [Source:ZFIN;Acc:ZDB-GENE-060929-1250]
ENSDARG00000078847	1589.7	-1.48506	0.267916	-5.54299	2.97346e-08	4.49564e-05	si:dkey-238o13.4	si:dkey-238o13.4 [Source:ZFIN;Acc:ZDB-GENE-070705-403]
ENSDARG00000094739	15.8866	-3.50104	0.72437	-4.83323	1.34339e-06	0.0013897
ENSDARG00000105022	1483.3	-1.23949	0.262233	-4.72666	2.28237e-06	0.00213619	FO704813.1	ATP-sensitive inward rectifier potassium channel 10[Source:NCBI gene;Acc:100329607]
ENSDARG00000117308	205.366	-1.01434	0.23192	-4.37364	1.22191e-05	0.00774732
ENSDARG00000073695	95.6763	-1.07363	0.253307	-4.23845	2.25068e-05	0.0110593	mamdc2b	MAM domain containing 2b [Source:ZFIN;Acc:ZDB-GENE-091117-16]
ENSDARG00000069261	82.3153	-1.09516	0.260203	-4.20889	2.56632e-05	0.0120098	metap2a	methionyl aminopeptidase 2a [Source:ZFIN;Acc:ZDB-GENE-061013-5]
ENSDARG00000008912	167.348	-1.29402	0.314149	-4.11913	3.80304e-05	0.0169884	slc8a2a	solute carrier family 8 (sodium/calcium exchanger),member 2a [Source:ZFIN;Acc:ZDB-GENE-060531-155]
ENSDARG00000094132	41.8016	-1.46752	0.38379	-3.82375	0.00013144	0.0416685	igf1	insulin-like growth factor 1 [Source:ZFIN;Acc:ZDB-GENE-010607-2]
ENSDARG00000098289	34.7078	-1.43068	0.375985	-3.80516	0.000141713	0.0435214	vstm2l	V-set and transmembrane domain containing 2 like[Source:ZFIN;Acc:ZDB-GENE-040426-1548]
ENSDARG00000045638	155.848	-1.16326	0.32438	-3.58611	0.000335643	0.0776125	slc13a1	solute carrier family 13 member 1[Source:ZFIN;Acc:ZDB-GENE-031222-3]
ENSDARG00000068738	68.8344	-1.04919	0.29523	-3.55382	0.000379682	0.0838499	cox5b2	cytochrome c oxidase subunit 5B2[Source:ZFIN;Acc:ZDB-GENE-060825-71]
ENSDARG00000104207	20.5679	-2.13057	0.621024	-3.43074	0.000601947	0.112679	pcyt1bb	phosphate cytidylyltransferase 1, choline, beta b[Source:ZFIN;Acc:ZDB-GENE-051120-48]
ENSDARG00000089187	90.5278	-1.09285	0.320294	-3.41203	0.000644814	0.116274	wfdc2	WAP four-disulfide core domain 2[Source:ZFIN;Acc:ZDB-GENE-090313-47]
ENSDARG00000041086	50.5631	-1.28785	0.415403	-3.10025	0.00193358	0.245014	LO018380.1	sodium/potassium/calcium exchanger 3-like[Source:NCBI gene;Acc:101886560]
ENSDARG00000111902	43.4989	-1.1439	0.371697	-3.0775	0.00208746	0.258044
ENSDARG00000059276	9.53536	-2.26132	0.748013	-3.02311	0.00250194	0.294811	hoxd4a	homeobox D4a [Source:ZFIN;Acc:ZDB-GENE-980526-214]"
ENSDARG00000092052	12.706	-2.32405	0.771391	-3.01281	0.00258845	0.297521	gstk4	glutathione S-transferase kappa 4[Source:ZFIN;Acc:ZDB-GENE-060421-6530]
ENSDARG00000035966	62.9858	-1.04344	0.348594	-2.99327	0.00276001	0.303061	pgr	progesterone receptor [Source:ZFIN;Acc:ZDB-GENE-990415-214]
ENSDARG00000053389	56.875	-1.03833	0.348505	-2.97938	0.00288832	0.313646	jade2	jade family PHD finger 2 [Source:ZFIN;Acc:ZDB-GENE-120215-66]
ENSDARG00000097372	27.2959	-1.44274	0.502802	-2.8694	0.0041125	0.396231	si:ch211-139d20.3	si:ch211-139d20.3 [Source:ZFIN;Acc:ZDB-GENE-131127-287]
ENSDARG00000093193	6.5118	-3.6258	1.27721	-2.83884	0.00452774	0.423957	chia.6	chitinase, acidic.6 [Source:ZFIN;Acc:ZDB-GENE-030131-1140]
ENSDARG00000074708	20.8529	-1.44112	0.510608	-2.82235	0.0047673	0.439399	armc3	armadillo repeat containing 3 [Source:ZFIN;Acc:ZDB-GENE-110614-1]
ENSDARG00000054848	39.3374	-1.20332	0.429281	-2.80311	0.00506123	0.45424	pdk4	pyruvate dehydrogenase kinase, isozyme 4[Source:ZFIN;Acc:ZDB-GENE-060503-754]
ENSDARG00000010478	28.7415	-1.46646	0.527931	-2.77776	0.00547356	0.474086	hsp90aa1.1	heat shock protein 90, alpha (cytosolic), class Amember 1, tandem duplicate 1 [Source:ZFIN;Acc:ZDB-GENE-990415-94]
ENSDARG00000053868	36.6714	-1.00208	0.360764	-2.77765	0.00547532	0.474086	etv2	ets variant 2 [Source:ZFIN;Acc:ZDB-GENE-050622-14]"
ENSDARG00000071036	81.9232	-1.09078	0.399499	-2.73036	0.0063265	0.501454	si:dkey-286j15.3	si:dkey-286j15.3 [Source:ZFIN;Acc:ZDB-GENE-060503-635]
ENSDARG00000110160	45.5382	-1.00556	0.372279	-2.7011	0.00691113	0.524285	SBSPON	somatomedin B and thrombospondin type 1 domaincontaining [Source:NCBI gene;Acc:100151218]
ENSDARG00000018611	18.5884	-1.44247	0.537053	-2.6859	0.0072335	0.535079	lbx1b	ladybird homeobox 1b [Source:ZFIN;Acc:ZDB-GENE-050309-27]
ENSDARG00000105085	7.79782	-3.58884	1.33639	-2.68549	0.00724245	0.535079
ENSDARG00000053448	45.6264	-5.99567	2.2398	-2.67688	0.00743121	0.537154	si:ch211-251f6.6	si:ch211-251f6.6 [Source:ZFIN;Acc:ZDB-GENE-030131-3219]
ENSDARG00000102334	14.5751	-1.47012	0.550915	-2.6685	0.00761913	0.540281	SH3RF3	si:ch211-124n19.2 [Source:ZFIN;Acc:ZDB-GENE-081104-105]
ENSDARG00000090366	41.719	-1.15182	0.441237	-2.61043	0.00904279	0.590648	znf1065	zinc finger protein 1065 [Source:ZFIN;Acc:ZDB-GENE-071004-94]
ENSDARG00000054771	5.75838	-3.40283	1.31276	-2.59212	0.00953854	0.59707	ghra	growth hormone receptor a [Source:ZFIN;Acc:ZDB-GENE-070509-1]
ENSDARG00000104654	41.6187	-1.43452	0.554935	-2.58502	0.00973731	0.603568	leap2	liver-expressed antimicrobial peptide 2[Source:ZFIN;Acc:ZDB-GENE-081022-131]
ENSDARG00000104981	31.8221	-1.45895	0.57561	-2.53461	0.0112574	0.63949	SLC45A4 (1 of many)	solute carrier family 45 member 4-like [Source:NCBIgene;Acc:100329687]
ENSDARG00000075866	10.1326	-1.79435	0.710486	-2.52553	0.0115525	0.646988	cdcp2	CUB domain containing protein 2[Source:ZFIN;Acc:ZDB-GENE-070705-485]
ENSDARG00000017195	35.9084	-1.20281	0.480369	-2.50394	0.012282	0.652442	foxf2a	forkhead box F2a [Source:ZFIN;Acc:ZDB-GENE-110407-5]
ENSDARG00000069332	11.7508	-1.62305	0.648819	-2.50154	0.0123655	0.655107	tmem72	transmembrane protein 72 [Source:ZFIN;Acc:ZDB-GENE-090313-175]
ENSDARG00000043740	27.1637	-1.08507	0.436178	-2.48768	0.0128579	0.669715	efcab11	EF-hand calcium binding domain 11[Source:ZFIN;Acc:ZDB-GENE-050417-348]
ENSDARG00000086179	6.43213	-2.10861	0.848684	-2.48456	0.0129711	0.669715	si:dkey-3h2.4	si:dkey-3h2.4 [Source:ZFIN;Acc:ZDB-GENE-070705-466]
ENSDARG00000101452	16.0879	-1.58009	0.639646	-2.47026	0.0135016	0.680568	SUSD2	im:7156467 [Source:NCBI gene;Acc:793335]"
ENSDARG00000079501	31.4342	-1.06014	0.433216	-2.44715	0.0143991	0.702718	si:ch211-149l1.2	si:ch211-149l1.2 [Source:ZFIN;Acc:ZDB-GENE-090313-40]
ENSDARG00000117388	7.96489	-2.01421	0.823942	-2.4446	0.0145013	0.702718
ENSDARG00000040683	26.2022	-1.0683	0.437092	-2.44411	0.014521	0.702718	MEP1B	si:ch73-40a17.3 [Source:ZFIN;Acc:ZDB-GENE-030131-5797]
ENSDARG00000043466	28.6305	-1.05055	0.442882	-2.37208	0.0176884	0.761269	kcnk3a	potassium channel, subfamily K, member 3a[Source:ZFIN;Acc:ZDB-GENE-040724-171]
ENSDARG00000112403	7.28248	-2.0241	0.85973	-2.35435	0.0185553	0.777104	BX511013.1	uncharacterized LOC103908633 [Source:NCBIgene;Acc:103908633]
ENSDARG00000000175	32.9826	-1.17683	0.499972	-2.3538	0.0185825	0.777104	hoxb2a	homeobox B2a [Source:ZFIN;Acc:ZDB-GENE-990415-103]"
ENSDARG00000075803	8.64992	-2.34378	1.00377	-2.33497	0.019545	0.801623	slc41a2a	solute carrier family 41 (magnesium transporter),member 2a [Source:ZFIN;Acc:ZDB-GENE-130530-781]
ENSDARG00000062598	16.3224	-2.05978	0.889281	-2.31623	0.0205455	0.810075	ltc4s	leukotriene C4 synthase [Source:ZFIN;Acc:ZDB-GENE-110411-32]
ENSDARG00000056561	10.4231	-1.70726	0.737095	-2.3162	0.0205475	0.810075	asb11	ankyrin repeat and SOCS box containing 11[Source:ZFIN;Acc:ZDB-GENE-070112-532]
ENSDARG00000079376	6.95826	-2.02514	0.879039	-2.30381	0.0212332	0.811943	zgc:174153	zgc:174153 [Source:ZFIN;Acc:ZDB-GENE-080215-7]"
ENSDARG00000062235	8.75227	-1.81359	0.789714	-2.29652	0.0216463	0.81968	lrrc34	leucine rich repeat containing 34[Source:ZFIN;Acc:ZDB-GENE-091118-73]
ENSDARG00000093493	50.5159	-1.34588	0.589222	-2.28416	0.0223621	0.824528	urp1	urotensin-related peptide 1 [Source:ZFIN;Acc:ZDB-GENE-100922-138]
ENSDARG00000020149	21.4583	-1.31372	0.575794	-2.28159	0.0225137	0.827114	acoxl	acyl-CoA oxidase-like [Source:ZFIN;Acc:ZDB-GENE-081107-18]
ENSDARG00000100991	20.3424	-1.06744	0.469996	-2.27117	0.0231369	0.829848	chrna3	cholinergic receptor, nicotinic, alpha 3[Source:ZFIN;Acc:ZDB-GENE-070822-1]
ENSDARG00000053068	6.28662	-1.89481	0.846949	-2.23721	0.0252723	0.854953	cyp8b1	cytochrome P450, family 8, subfamily B, polypeptide1 [Source:ZFIN;Acc:ZDB-GENE-040808-53]
ENSDARG00000069464	25.4531	-1.13892	0.512794	-2.22101	0.0263502	0.866077	cox7a1	cytochrome c oxidase subunit 7A1[Source:ZFIN;Acc:ZDB-GENE-060929-340]
ENSDARG00000079221	5.3141	-2.24378	1.02182	-2.19586	0.0281019	0.888707	si:ch211-162k9.6	si:ch211-162k9.6 [Source:ZFIN;Acc:ZDB-GENE-131121-273]
ENSDARG00000093440	8.3917	-1.77895	0.811944	-2.19098	0.0284533	0.894799	tnfaip6	tumor necrosis factor, alpha-induced protein 6[Source:ZFIN;Acc:ZDB-GENE-060421-2654]
ENSDARG00000105061	14.3433	-1.1989	0.549756	-2.18078	0.0291997	0.898739	si:ch73-261i21.5	si:ch73-261i21.5 [Source:ZFIN;Acc:ZDB-GENE-110411-258]
ENSDARG00000074334	5.15444	-2.78102	1.27687	-2.178	0.0294057	0.898864	si:dkey-1c7.1	si:dkey-1c7.1 [Source:ZFIN;Acc:ZDB-GENE-121214-246]
ENSDARG00000012903	5.20029	-2.20091	1.01478	-2.16886	0.0300934	0.907071	slc34a2a	solute carrier family 34 (type II sodium/phosphatecotransporter), member 2a [Source:ZFIN;Acc:ZDB-GENE-000524-1]
ENSDARG00000092759	6.19804	-2.29885	1.06255	-2.16352	0.0305016	0.911106	si:dkey-61p9.9	si:dkey-61p9.9 [Source:ZFIN;Acc:ZDB-GENE-041210-240]
ENSDARG00000093630	5.26956	-2.08935	0.990167	-2.1101	0.03485	0.950353	si:ch211-249h16.8	si:ch211-249h16.8 [Source:ZFIN;Acc:ZDB-GENE-090311-36]
ENSDARG00000116713	30.239	-1.06331	0.508667	-2.09039	0.0365825	0.957369	si:ch73-265d7.2	si:ch73-265d7.2 [Source:ZFIN;Acc:ZDB-GENE-100922-146]
ENSDARG00000079074	5.12708	-2.59057	1.24494	-2.08087	0.0374455	0.957369	frmpd1a	FERM and PDZ domain containing 1a[Source:ZFIN;Acc:ZDB-GENE-090313-137]
ENSDARG00000105056	9.04906	-1.53005	0.736233	-2.07821	0.0376897	0.957369	znf45l	zinc finger 45 like [Source:ZFIN;Acc:ZDB-GENE-050320-63]
ENSDARG00000067567	8.73556	-1.50659	0.725077	-2.07784	0.037724	0.957369	SLC6A13	solute carrier family 6 member 13 [Source:NCBIgene;Acc:100332592]
ENSDARG00000092652	6.80166	-1.99017	0.960392	-2.07225	0.0382424	0.960169	qrfpr4	pyroglutamylated RFamide peptide receptor 4[Source:ZFIN;Acc:ZDB-GENE-091204-354]
ENSDARG00000071192	17.6434	-1.24662	0.603651	-2.06513	0.038911	0.968266	cx40.8	connexin 40.8 [Source:ZFIN;Acc:ZDB-GENE-050616-10]"
ENSDARG00000099031	19.3981	-1.09416	0.531602	-2.05823	0.0395683	0.976935	scn4ba	sodium channel, voltage-gated, type IV, beta a[Source:ZFIN;Acc:ZDB-GENE-070615-18]
ENSDARG00000057037	11.1261	-1.39491	0.679879	-2.0517	0.0401991	0.981508	kcnk12l	potassium channel, subfamily K, member 12 like[Source:ZFIN;Acc:ZDB-GENE-091118-74]
ENSDARG00000077387	5.39593	-1.85182	0.905142	-2.04589	0.0407674	0.987049	tcte1	t-complex-associated-testis-expressed 1[Source:ZFIN;Acc:ZDB-GENE-120406-12]
ENSDARG00000087349	6.65647	-2.22257	1.09457	-2.03055	0.0423005	0.999537	reep6	receptor accessory protein 6 [Source:ZFIN;Acc:ZDB-GENE-040912-98]
ENSDARG00000115005	5.07261	-2.17192	1.07561	-2.01925	0.0434607	0.999537	CABZ01075628.1	-
ENSDARG00000102398	26.39	-1.09963	0.54645	-2.01232	0.0441859	0.999537	cnn1b	calponin 1, basic, smooth muscle, b[Source:ZFIN;Acc:ZDB-GENE-091118-54]
ENSDARG00000078485	9.54938	-1.74368	0.867184	-2.01074	0.0443533	0.999537	snpha	syntaphilin a [Source:ZFIN;Acc:ZDB-GENE-081104-227]
ENSDARG00000020028	8.4076	-1.40195	0.701541	-1.99838	0.0456753	0.999537	cps1	carbamoyl-phosphate synthase 1, mitochondrial[Source:ZFIN;Acc:ZDB-GENE-081105-17]
ENSDARG00000091627	18.7343	-1.43827	0.719943	-1.99776	0.0457428	0.999537	si:dkey-271j15.3	si:dkey-271j15.3 [Source:ZFIN;Acc:ZDB-GENE-100921-27]
ENSDARG00000069608	16.4298	-1.15502	0.579795	-1.99211	0.0463587	0.999537	palm2	paralemmin 2 [Source:ZFIN;Acc:ZDB-GENE-050208-62]"
ENSDARG00000112450	6.53993	-1.90142	0.956	-1.98893	0.0467086	0.999537	si:ch211-238e22.2	si:ch211-238e22.2 [Source:ZFIN;Acc:ZDB-GENE-041210-346]
ENSDARG00000112495	13.534	-1.23821	0.623591	-1.98562	0.0470755	0.999537	mmp21	matrix metallopeptidase 21 [Source:ZFIN;Acc:ZDB-GENE-100226-2]
ENSDARG00000099233	18.461	-1.09332	0.552608	-1.97847	0.0478756	0.999537	si:zfos-2372e4.1	si:zfos-2372e4.1 [Source:ZFIN;Acc:ZDB-GENE-131127-560]
ENSDARG00000022101	14.3728	-1.08114	0.548488	-1.97113	0.0487094	0.999537	obscnb	obscurin, cytoskeletal calmodulin and titin-interacting RhoGEF b [Source:ZFIN;Acc:ZDB-GENE-070119-5]
ENSDARG00000040036	12.3921	-1.28355	0.651618	-1.96978	0.0488634	0.999537	tcf19l	transcription factor 19 (SC1), like[Source:ZFIN;Acc:ZDB-GENE-060324-2]

## Sheet: cyp17a1 KO vs Female
Gene_ID	baseMean	log2FoldChange(cyp17a1 KO/Female)	lfcSE	stat	pvalue	padj	Name	Description
ENSDARG00000098360	3662.05	-4.80012	0.24023	-19.9813	8.00513e-89	1.50112e-84
ENSDARG00000020544	342.111	3.52015	0.245353	14.3473	1.10793e-46	1.0388e-42	rem1	RAS (RAD and GEM)-like GTP-binding 1[Source:ZFIN;Acc:ZDB-GENE-040317-1]
ENSDARG00000045453	264.961	-10.1548	1.162	-8.73908	2.35024e-18	1.46906e-14	f13a1a.1	coagulation factor XIII, A1 polypeptide a, tandemduplicate 1 [Source:ZFIN;Acc:ZDB-GENE-060929-1250]
ENSDARG00000044053	1306.97	1.11521	0.135086	8.25553	1.51231e-16	7.08969e-13	vsnl1b	visinin-like 1b [Source:ZFIN;Acc:ZDB-GENE-080225-39]
ENSDARG00000094451	140.515	2.07155	0.277359	7.46884	8.09038e-14	3.03422e-10	cfp	complement factor properdin [Source:ZFIN;Acc:ZDB-GENE-030131-9247]
ENSDARG00000014287	866.15	1.189	0.165707	7.17527	7.21625e-13	2.25532e-09	eno2	enolase 2 [Source:ZFIN;Acc:ZDB-GENE-040704-27]"
ENSDARG00000089362	70.4947	-2.05898	0.335841	-6.13082	8.74275e-10	2.34206e-06	grn1	granulin 1 [Source:ZFIN;Acc:ZDB-GENE-060103-1]"
ENSDARG00000022614	29.3232	-5.37277	0.937761	-5.72935	1.00813e-08	1.45419e-05	ddx43	DEAD (Asp-Glu-Ala-Asp) box polypeptide 43[Source:ZFIN;Acc:ZDB-GENE-080204-77]
ENSDARG00000060222	98.4642	1.39405	0.246443	5.65669	1.54318e-08	2.06699e-05	scn1ba	sodium channel, voltage-gated, type I, beta a[Source:ZFIN;Acc:ZDB-GENE-060503-604]
ENSDARG00000045944	430.656	1.08871	0.196547	5.53918	3.03897e-08	3.56168e-05	slc6a1a	solute carrier family 6 (neurotransmittertransporter), member 1a [Source:ZFIN;Acc:ZDB-GENE-060519-23]
ENSDARG00000014420	568.865	1.13417	0.206399	5.49502	3.9067e-08	4.30931e-05	elavl3	ELAV like neuron-specific RNA binding protein 3[Source:ZFIN;Acc:ZDB-GENE-980526-76]
ENSDARG00000104207	20.5679	-3.23747	0.603216	-5.36703	8.00454e-08	7.78222e-05	pcyt1bb	phosphate cytidylyltransferase 1, choline, beta b[Source:ZFIN;Acc:ZDB-GENE-051120-48]
ENSDARG00000037099	279.537	1.31728	0.245587	5.36381	8.14831e-08	7.78222e-05	irs2a	insulin receptor substrate 2a [Source:ZFIN;Acc:ZDB-GENE-040426-975]
ENSDARG00000070683	433.694	1.20597	0.229511	5.25451	1.48419e-07	0.000115965	dkk3b	dickkopf WNT signaling pathway inhibitor 3b[Source:ZFIN;Acc:ZDB-GENE-061207-74]
ENSDARG00000036291	160.307	1.32193	0.252795	5.22924	1.70212e-07	0.000127673	nucb2b	nucleobindin 2b [Source:ZFIN;Acc:ZDB-GENE-030131-4775]
ENSDARG00000022503	20.7946	2.67756	0.514984	5.19931	2.00028e-07	0.000144266	pkd2l1	polycystic kidney disease 2-like 1[Source:ZFIN;Acc:ZDB-GENE-030616-558]
ENSDARG00000016763	279.867	1.0349	0.204004	5.07292	3.9175e-07	0.000272078	znf292a	zinc finger protein 292a [Source:ZFIN;Acc:ZDB-GENE-071004-18]
ENSDARG00000059097	469.418	1.0063	0.200515	5.0186	5.205e-07	0.000348586	nktr	natural killer cell triggering receptor[Source:ZFIN;Acc:ZDB-GENE-030131-1725]
ENSDARG00000040705	286.345	1.04991	0.213306	4.92208	8.56301e-07	0.000505527	glsb	glutaminase b [Source:ZFIN;Acc:ZDB-GENE-030616-550]
ENSDARG00000076025	264.286	1.18773	0.241457	4.91901	8.69847e-07	0.000505527	dgkzb	diacylglycerol kinase, zeta b [Source:ZFIN;Acc:ZDB-GENE-111104-4]
ENSDARG00000074866	460.397	1.08082	0.220042	4.9119	9.01968e-07	0.000505527	ptpn5	protein tyrosine phosphatase, non-receptor type 5[Source:ZFIN;Acc:ZDB-GENE-101028-3]
ENSDARG00000002193	427.464	7.84051	1.59715	4.90907	9.15103e-07	0.000505527	rho	rhodopsin [Source:ZFIN;Acc:ZDB-GENE-990415-271]"
ENSDARG00000006747	224.935	1.1278	0.233025	4.8398	1.29969e-06	0.000629925	tmem178b	transmembrane protein 178B [Source:ZFIN;Acc:ZDB-GENE-040718-92]
ENSDARG00000012306	761.228	1.03463	0.214262	4.82879	1.37364e-06	0.000629925	syt13	synaptotagmin XIII [Source:ZFIN;Acc:ZDB-GENE-050417-135]
ENSDARG00000062590	315.54	1.05034	0.218062	4.81669	1.45963e-06	0.000636533	pleca	plectin a [Source:ZFIN;Acc:ZDB-GENE-030131-8984]"
ENSDARG00000063257	58.6471	1.53772	0.320165	4.80291	1.56373e-06	0.000651624	si:ch211-194e18.2	si:ch211-194e18.2 [Source:ZFIN;Acc:ZDB-GENE-131127-375]
ENSDARG00000042535	9.28337	7.02117	1.4716	4.77112	1.83205e-06	0.000723416	actc1a	actin, alpha, cardiac muscle 1a[Source:ZFIN;Acc:ZDB-GENE-040520-4]
ENSDARG00000053724	167.968	1.12597	0.236103	4.76897	1.85175e-06	0.000723416	adcyap1r1a	adenylate cyclase activating polypeptide 1a(pituitary) receptor type I [Source:ZFIN;Acc:ZDB-GENE-050315-1]
ENSDARG00000078425	320.411	1.1292	0.237172	4.7611	1.92544e-06	0.000736855	oat	ornithine aminotransferase [Source:ZFIN;Acc:ZDB-GENE-110411-148]
ENSDARG00000091897	59.1081	1.90635	0.400775	4.75665	1.96828e-06	0.000738183
ENSDARG00000035966	62.9858	-1.60517	0.342854	-4.68178	2.84395e-06	0.00102557	pgr	progesterone receptor [Source:ZFIN;Acc:ZDB-GENE-990415-214]
ENSDARG00000103900	151.233	1.19153	0.254944	4.67367	2.95858e-06	0.00102939	sept9b	septin 9b [Source:ZFIN;Acc:ZDB-GENE-050327-17]"
ENSDARG00000038348	71.004	1.41017	0.301751	4.67328	2.96433e-06	0.00102939	pigh	phosphatidylinositol glycan anchor biosynthesis,class H [Source:ZFIN;Acc:ZDB-GENE-040718-303]
ENSDARG00000101642	15.5774	4.76987	1.02807	4.63962	3.49047e-06	0.00119006	si:ch211-155m12.1	si:ch211-155m12.1 [Source:ZFIN;Acc:ZDB-GENE-060526-51]
ENSDARG00000076560	64.3735	1.72298	0.376294	4.57881	4.67629e-06	0.00150192	apbb1	amyloid beta (A4) precursor protein-binding, familyB, member 1 (Fe65) [Source:ZFIN;Acc:ZDB-GENE-091118-127]
ENSDARG00000063677	53.1837	1.40609	0.311	4.52118	6.14959e-06	0.00177411	ccny	cyclin Y [Source:ZFIN;Acc:ZDB-GENE-091117-45]"
ENSDARG00000042186	84.6824	5.98349	1.32466	4.51701	6.27204e-06	0.00178202	paplnb	papilin b, proteoglycan-like sulfated glycoprotein[Source:ZFIN;Acc:ZDB-GENE-030131-6023]
ENSDARG00000100722	384.535	1.00763	0.225108	4.47621	7.5981e-06	0.00204483	si:ch211-160f23.7	si:ch211-160f23.7 [Source:ZFIN;Acc:ZDB-GENE-141216-470]
ENSDARG00000097576	65.7606	1.52881	0.342473	4.46402	8.04358e-06	0.00212441	zgc:92912	zgc:92912 [Source:ZFIN;Acc:ZDB-GENE-040718-265]"
ENSDARG00000075928	137.439	1.51981	0.344632	4.40995	1.03393e-05	0.00258509	hivep3a	human immunodeficiency virus type I enhancerbinding protein 3a [Source:ZFIN;Acc:ZDB-GENE-081029-2]
ENSDARG00000013360	227.56	1.02003	0.231465	4.40682	1.04898e-05	0.00258823	sh3gl3a	SH3-domain GRB2-like 3a [Source:ZFIN;Acc:ZDB-GENE-070112-242]
ENSDARG00000052522	69.2853	1.29471	0.295197	4.38591	1.15502e-05	0.00274163	snx11	sorting nexin 11 [Source:ZFIN;Acc:ZDB-GENE-041111-253]
ENSDARG00000094739	15.8866	-3.163	0.728341	-4.34274	1.40715e-05	0.00317915
ENSDARG00000001437	372.912	1.01849	0.234744	4.3387	1.43328e-05	0.00319962	slc2a1a	solute carrier family 2 (facilitated glucosetransporter), member 1a [Source:ZFIN;Acc:ZDB-GENE-030131-3158]
ENSDARG00000074132	102.438	6.75935	1.57606	4.28878	1.79658e-05	0.00387236	scpp7	secretory calcium-binding phosphoprotein 7[Source:ZFIN;Acc:ZDB-GENE-090313-257]
ENSDARG00000117719	38.7835	1.59479	0.372258	4.28411	1.83471e-05	0.00387809
ENSDARG00000061764	296.768	1.38518	0.326551	4.24184	2.21698e-05	0.00451878	ahnak	AHNAK nucleoprotein [Source:ZFIN;Acc:ZDB-GENE-030131-8719]
ENSDARG00000060835	130.533	1.03826	0.247908	4.1881	2.81303e-05	0.00555262	tecpr2	tectonin beta-propeller repeat containing 2[Source:ZFIN;Acc:ZDB-GENE-060503-358]
ENSDARG00000086300	57.0114	1.36509	0.326393	4.18235	2.8851e-05	0.00557746	FAM107A (1 of many)	si:ch211-236d3.4 [Source:ZFIN;Acc:ZDB-GENE-141216-56]
ENSDARG00000068288	33.1087	2.90615	0.700513	4.1486	3.3452e-05	0.00631814	lamc2	laminin, gamma 2 [Source:ZFIN;Acc:ZDB-GENE-110222-3]
ENSDARG00000099221	191.787	1.38541	0.334078	4.14695	3.36932e-05	0.00631814	ppp2r2bb	protein phosphatase 2, regulatory subunit B, beta b[Source:ZFIN;Acc:ZDB-GENE-041010-39]
ENSDARG00000025875	20.4894	2.30779	0.557727	4.13785	3.50579e-05	0.00644515	kctd2	potassium channel tetramerization domain containing2 [Source:ZFIN;Acc:ZDB-GENE-060825-85]
ENSDARG00000097767	183.951	1.11038	0.269545	4.11945	3.79777e-05	0.0067732
ENSDARG00000111240	22.7249	2.98342	0.72446	4.11814	3.81951e-05	0.0067732	dhrs13a.2	dehydrogenase/reductase (SDR family) member 13a,tandem duplicate 2 [Source:ZFIN;Acc:ZDB-GENE-040912-69]
ENSDARG00000056151	82.9013	1.12448	0.27593	4.07525	4.59659e-05	0.0078865	tyrp1b	tyrosinase-related protein 1b [Source:ZFIN;Acc:ZDB-GENE-040718-249]
ENSDARG00000053744	52.5101	1.5295	0.375454	4.07375	4.62625e-05	0.0078865	dcdc2b	doublecortin domain containing 2B[Source:ZFIN;Acc:ZDB-GENE-051113-124]
ENSDARG00000035958	21.2037	3.64497	0.895586	4.06993	4.70273e-05	0.00794465	tnni2b.1	troponin I type 2b (skeletal, fast), tandemduplicate 1 [Source:ZFIN;Acc:ZDB-GENE-050417-49]
ENSDARG00000059900	159.529	1.25135	0.308246	4.0596	4.91573e-05	0.00808708	tbc1d9	TBC1 domain family, member 9 (with GRAM domain)[Source:ZFIN;Acc:ZDB-GENE-060810-33]
ENSDARG00000036888	55.135	1.21348	0.299057	4.0577	4.95589e-05	0.00808708	zgc:153935	zgc:153935 [Source:ZFIN;Acc:ZDB-GENE-061103-148]"
ENSDARG00000078250	23.0712	2.0484	0.504955	4.0566	4.97923e-05	0.00808708	zgc:194398	zgc:194398 [Source:ZFIN;Acc:ZDB-GENE-081022-111]"
ENSDARG00000075963	240.976	1.30158	0.32094	4.05553	5.00208e-05	0.00808708	mhc1uba	major histocompatibility complex class I UBA[Source:ZFIN;Acc:ZDB-GENE-990415-145]
ENSDARG00000027159	148.012	1.01431	0.250851	4.04348	5.26636e-05	0.00836905	fbxo28	F-box protein 28 [Source:ZFIN;Acc:ZDB-GENE-030131-4665]
ENSDARG00000103207	77.9689	1.14043	0.285992	3.98764	6.67345e-05	0.010174	rab11fip4b	RAB11 family interacting protein 4 (class II) b[Source:ZFIN;Acc:ZDB-GENE-080722-8]
ENSDARG00000007344	162.847	1.24414	0.312745	3.97814	6.94569e-05	0.0104246	tcap	titin-cap (telethonin) [Source:ZFIN;Acc:ZDB-GENE-070501-5]
ENSDARG00000051861	55.2619	4.69785	1.18452	3.96605	7.30744e-05	0.0107681	pkp3a	plakophilin 3a [Source:ZFIN;Acc:ZDB-GENE-060512-114]
ENSDARG00000003808	63.6043	1.91017	0.4818	3.96465	7.35023e-05	0.0107681	aqp3a	aquaporin 3a [Source:ZFIN;Acc:ZDB-GENE-040426-2826]
ENSDARG00000003068	157.397	1.03116	0.261037	3.95025	7.80706e-05	0.0111754	gorasp1a	golgi reassembly stacking protein 1a[Source:ZFIN;Acc:ZDB-GENE-030826-23]
ENSDARG00000094516	12.6882	3.3347	0.84466	3.94798	7.88124e-05	0.0111961	es1	es1 protein [Source:ZFIN;Acc:ZDB-GENE-980526-188]"
ENSDARG00000104654	41.6187	-2.15782	0.548308	-3.93542	8.30502e-05	0.0116221	leap2	liver-expressed antimicrobial peptide 2[Source:ZFIN;Acc:ZDB-GENE-081022-131]
ENSDARG00000074860	73.402	1.14068	0.291744	3.90989	9.23391e-05	0.0128262	slc5a7a	solute carrier family 5 (sodium/cholinecotransporter), member 7a [Source:ZFIN;Acc:ZDB-GENE-090313-273]
ENSDARG00000061042	118.967	1.10171	0.282732	3.89667	9.75263e-05	0.012883	gabbr2	gamma-aminobutyric acid (GABA) B receptor, 2[Source:ZFIN;Acc:ZDB-GENE-060503-620]
ENSDARG00000014805	19.1025	3.30578	0.848657	3.89531	9.80725e-05	0.012883	fhl5	four and a half LIM domains 5 [Source:ZFIN;Acc:ZDB-GENE-040822-3]
ENSDARG00000074150	21.8901	5.48543	1.41564	3.87488	0.000106678	0.0135812	si:ch211-226h7.5	si:ch211-226h7.5 [Source:ZFIN;Acc:ZDB-GENE-130531-3]
ENSDARG00000045750	216.491	1.06854	0.27685	3.85964	0.000113554	0.0138191	syt10	synaptotagmin X [Source:ZFIN;Acc:ZDB-GENE-041210-297]
ENSDARG00000060854	263.159	1.12871	0.293901	3.84044	0.000122812	0.0143936	kctd3	potassium channel tetramerization domain containing3 [Source:ZFIN;Acc:ZDB-GENE-060503-169]
ENSDARG00000094832	14.8365	-3.02646	0.789778	-3.83204	0.000127086	0.014673	F13A1 (1 of many)	coagulation factor XIII A chain-like [Source:NCBIgene;Acc:558353]
ENSDARG00000024026	61.3917	1.18987	0.310577	3.83115	0.000127544	0.014673	sdf2	stromal cell-derived factor 2 [Source:ZFIN;Acc:ZDB-GENE-030131-8823]
ENSDARG00000074168	356.879	1.17757	0.308288	3.81972	0.000133605	0.015184	fam208b	family with sequence similarity 208, member B[Source:ZFIN;Acc:ZDB-GENE-041111-225]
ENSDARG00000087956	35.097	1.48524	0.388989	3.81822	0.000134421	0.0151847	she	Src homology 2 domain containing E[Source:ZFIN;Acc:ZDB-GENE-090915-6]
ENSDARG00000058421	107.26	1.18721	0.31229	3.80164	0.00014374	0.0159492	lgi1b	leucine-rich, glioma inactivated 1b[Source:ZFIN;Acc:ZDB-GENE-060217-1]
ENSDARG00000060116	58.3448	1.35658	0.357566	3.79393	0.000148279	0.0163561	camk1a	calcium/calmodulin-dependent protein kinase Ia[Source:ZFIN;Acc:ZDB-GENE-131120-147]
ENSDARG00000101755	49.898	1.23437	0.327583	3.76811	0.000164485	0.0180376	prkar1ab	protein kinase, cAMP-dependent, regulatory, type I,alpha (tissue specific extinguisher 1) b[Source:ZFIN;Acc:ZDB-GENE-050417-238]
ENSDARG00000043003	204.562	1.16418	0.310323	3.7515	0.00017578	0.0186228	pcyt2	phosphate cytidylyltransferase 2, ethanolamine[Source:ZFIN;Acc:ZDB-GENE-041010-132]
ENSDARG00000014527	50.2329	1.24624	0.332595	3.74701	0.000178953	0.0187302	pdk3a	pyruvate dehydrogenase kinase, isozyme 3a[Source:ZFIN;Acc:ZDB-GENE-061220-3]
ENSDARG00000053448	45.6264	-8.36775	2.23388	-3.74584	0.000179791	0.0187302	si:ch211-251f6.6	si:ch211-251f6.6 [Source:ZFIN;Acc:ZDB-GENE-030131-3219]
ENSDARG00000078241	109.278	1.08214	0.289129	3.74275	0.000182016	0.0188573	map7a	microtubule-associated protein 7a[Source:ZFIN;Acc:ZDB-GENE-131121-151]
ENSDARG00000093936	10.9828	3.27985	0.87847	3.7336	0.000188763	0.0192374	si:dkeyp-1h4.6	si:dkeyp-1h4.6 [Source:ZFIN;Acc:ZDB-GENE-060503-841]
ENSDARG00000009262	48.7126	1.2366	0.332624	3.71771	0.000201037	0.0201596	FAR2	si:dkey-97m3.1 [Source:ZFIN;Acc:ZDB-GENE-060503-367]
ENSDARG00000074754	157.151	1.2458	0.33549	3.71337	0.000204517	0.0202442	si:dkey-188i13.9	si:dkey-188i13.9 [Source:ZFIN;Acc:ZDB-GENE-090313-211]
ENSDARG00000067990	521.894	4.58777	1.23878	3.70346	0.000212678	0.0206639	myhz1.1	myosin, heavy polypeptide 1.1, skeletal muscle[Source:ZFIN;Acc:ZDB-GENE-000322-5]
ENSDARG00000104656	42.6602	1.95806	0.530724	3.68941	0.00022477	0.0216148	si:dkeyp-97a10.3	si:dkeyp-97a10.3 [Source:ZFIN;Acc:ZDB-GENE-131127-642]
ENSDARG00000067995	24.9812	2.46477	0.668843	3.68513	0.000228589	0.0217928	myhz1.2	myosin, heavy polypeptide 1.2, skeletal muscle[Source:ZFIN;Acc:ZDB-GENE-070705-73]
ENSDARG00000112529	72.3411	1.09681	0.298205	3.67803	0.000235047	0.0222606
ENSDARG00000101569	684.761	1.1736	0.319233	3.67631	0.000236636	0.0222985	ppargc1b	peroxisome proliferator-activated receptor gamma,coactivator 1 beta [Source:ZFIN;Acc:ZDB-GENE-030616-43]
ENSDARG00000038639	7.82817	5.96729	1.62524	3.67164	0.000241002	0.0225963	elovl6l	ELOVL family member 6, elongation of long chainfatty acids like [Source:ZFIN;Acc:ZDB-GENE-031110-3]
ENSDARG00000038822	95.2604	1.10699	0.301835	3.66753	0.000244902	0.0227347	mrc1b	mannose receptor, C type 1b [Source:ZFIN;Acc:ZDB-GENE-070705-13]
ENSDARG00000040778	43.6958	1.44877	0.396516	3.65375	0.000258439	0.023659	ralba	v-ral simian leukemia viral oncogene homolog Ba(ras related) [Source:ZFIN;Acc:ZDB-GENE-040801-267]
ENSDARG00000062830	46.7743	1.30475	0.358097	3.64357	0.000268885	0.0243703	tent5d	terminal nucleotidyltransferase 5D[Source:ZFIN;Acc:ZDB-GENE-091118-44]
ENSDARG00000062942	89.4261	1.12223	0.308013	3.64344	0.00026902	0.0243703	kcna1a	potassium voltage-gated channel, shaker-relatedsubfamily, member 1a [Source:ZFIN;Acc:ZDB-GENE-110408-15]
ENSDARG00000077396	127.27	1.02869	0.283262	3.6316	0.000281673	0.0250475	tlcd2	TLC domain containing 2 [Source:ZFIN;Acc:ZDB-GENE-080204-81]
ENSDARG00000092985	74.7955	1.29914	0.357746	3.63145	0.000281837	0.0250475
ENSDARG00000096558	37.6919	1.30141	0.362046	3.59461	0.00032488	0.0279954
ENSDARG00000024101	49.2695	1.22618	0.344476	3.55956	0.000371473	0.0304186	adra1d	adrenoceptor alpha 1D [Source:ZFIN;Acc:ZDB-GENE-090312-203]
ENSDARG00000074708	20.8529	-1.78981	0.503115	-3.55745	0.000374471	0.0304664	armc3	armadillo repeat containing 3 [Source:ZFIN;Acc:ZDB-GENE-110614-1]
ENSDARG00000117130	54.3336	1.18035	0.331918	3.55614	0.000376347	0.0304664	BX936439.1	ADP-ribosylation factor-like 10 [Source:NCBIgene;Acc:560654]
ENSDARG00000098832	104.517	1.12704	0.316966	3.55573	0.000376931	0.0304664	fam168a	family with sequence similarity 168, member A[Source:ZFIN;Acc:ZDB-GENE-060825-128]
ENSDARG00000041433	12.7811	4.17769	1.17765	3.54748	0.000388941	0.0308349	si:dkey-7c18.24	si:dkey-7c18.24 [Source:ZFIN;Acc:ZDB-GENE-041014-63]
ENSDARG00000015221	43.5441	1.17013	0.329991	3.54594	0.00039122	0.0308349	nsrp1	nuclear speckle splicing regulatory protein 1[Source:ZFIN;Acc:ZDB-GENE-030131-2646]
ENSDARG00000057649	81.4069	1.0356	0.292623	3.53903	0.0004016	0.0313783	satb1a	SATB homeobox 1a [Source:ZFIN;Acc:ZDB-GENE-031010-36]
ENSDARG00000056773	8.94682	5.12053	1.451	3.52897	0.000417177	0.0322056	zgc:163079	zgc:163079 [Source:ZFIN;Acc:ZDB-GENE-030131-7428]"
ENSDARG00000102202	48.1088	1.19486	0.338953	3.52515	0.000423242	0.0325272	phospho2	phosphatase, orphan 2 [Source:ZFIN;Acc:ZDB-GENE-080204-104]
ENSDARG00000110922	109.019	-1.07887	0.30664	-3.51838	0.000434193	0.0328893	CR847936.6	-
ENSDARG00000095002	63.2642	3.03507	0.862749	3.5179	0.00043497	0.0328893	si:rp71-17i16.4	si:rp71-17i16.4 [Source:ZFIN;Acc:ZDB-GENE-090312-215]
ENSDARG00000007869	88.2537	1.04257	0.29671	3.51378	0.00044178	0.0330754	ehd3	EH-domain containing 3 [Source:ZFIN;Acc:ZDB-GENE-041014-352]
ENSDARG00000045595	43.638	1.5297	0.435543	3.51216	0.000444487	0.0330754	si:dkey-14k9.3	si:dkey-14k9.3 [Source:ZFIN;Acc:ZDB-GENE-030131-2893]
ENSDARG00000096686	56.3481	1.3308	0.379806	3.50391	0.000458486	0.0337158
ENSDARG00000096355	63.3518	1.29337	0.370367	3.49211	0.000479215	0.0348639	ighv1-4	immunoglobulin heavy variable 1-4[Source:ZFIN;Acc:ZDB-GENE-040514-1]
ENSDARG00000015495	66.1477	1.02618	0.293914	3.49144	0.000480429	0.0348639	klf3	Kruppel-like factor 3 (basic) [Source:ZFIN;Acc:ZDB-GENE-011116-1]
ENSDARG00000076386	69.5504	1.24021	0.35544	3.48922	0.000484438	0.0348639	epdl1	ependymin-like 1 [Source:ZFIN;Acc:ZDB-GENE-090710-3]
ENSDARG00000095820	26.8548	-2.07508	0.596611	-3.47811	0.000504954	0.035693
ENSDARG00000092730	34.7956	3.65853	1.05352	3.47268	0.000515284	0.0360545	enam	enamelin [Source:ZFIN;Acc:ZDB-GENE-071005-4]"
ENSDARG00000006093	253.184	1.02998	0.296827	3.46996	0.000520528	0.0361517	cdk15	cyclin-dependent kinase 15 [Source:ZFIN;Acc:ZDB-GENE-060421-7193]
ENSDARG00000078258	104.997	1.01542	0.293572	3.45885	0.000542479	0.0373013	CABZ01049847.1	gamma-glutamyltransferase 5b [Source:NCBIgene;Acc:100333757]
ENSDARG00000061644	50.7657	1.16201	0.335956	3.45881	0.000542576	0.0373013	ensab	endosulfine alpha b [Source:ZFIN;Acc:ZDB-GENE-060526-294]
ENSDARG00000057452	94.1376	1.04937	0.303946	3.45248	0.000555457	0.0380143	ston2	stonin 2 [Source:ZFIN;Acc:ZDB-GENE-050913-137]"
ENSDARG00000069089	44.5567	1.50882	0.437295	3.45034	0.000559874	0.0381773	agrp	agouti related neuropeptide [Source:ZFIN;Acc:ZDB-GENE-040817-1]
ENSDARG00000088750	19.7206	-2.86536	0.832203	-3.44311	0.000575071	0.0390715	otogl	otogelin-like [Source:ZFIN;Acc:ZDB-GENE-050419-93]"
ENSDARG00000038729	58.1651	1.05709	0.307779	3.43457	0.000593499	0.039606	s100z	S100 calcium binding protein Z[Source:ZFIN;Acc:ZDB-GENE-050522-69]
ENSDARG00000079622	65.823	1.14615	0.334183	3.42971	0.000604221	0.0401785	frmd5	FERM domain containing 5 [Source:ZFIN;Acc:ZDB-GENE-060810-165]
ENSDARG00000023082	13.0543	3.72309	1.08877	3.41954	0.000627282	0.0411287	krt1-19d	keratin, type 1, gene 19d [Source:ZFIN;Acc:ZDB-GENE-060316-1]
ENSDARG00000076998	19.8147	1.76287	0.516508	3.41305	0.000642412	0.0419739	si:ch73-92i20.1	si:ch73-92i20.1 [Source:ZFIN;Acc:ZDB-GENE-070705-270]
ENSDARG00000092310	34.0039	1.26291	0.370764	3.40623	0.000658661	0.0424441	si:ch211-199g17.2	si:ch211-199g17.2 [Source:ZFIN;Acc:ZDB-GENE-060503-396]
ENSDARG00000079348	105.325	1.26586	0.372299	3.40013	0.000673537	0.0431064	GRIN2B	glutamate receptor ionotropic, NMDA 2B-like[Source:NCBI gene;Acc:110438919]
ENSDARG00000031647	239.861	1.03915	0.308043	3.37341	0.000742446	0.0461005	stat2	signal transducer and activator of transcription 2[Source:ZFIN;Acc:ZDB-GENE-080321-1]
ENSDARG00000031817	70.5954	1.11402	0.330809	3.36758	0.00075832	0.0466503	trim2a	tripartite motif containing 2a[Source:ZFIN;Acc:ZDB-GENE-050327-99]
ENSDARG00000042899	552.725	1.07293	0.31862	3.36742	0.000758764	0.0466503	si:ch211-163l21.8	si:ch211-163l21.8 [Source:ZFIN;Acc:ZDB-GENE-041008-93]
ENSDARG00000053453	83.0901	1.04992	0.312582	3.35885	0.000782663	0.0475906	mpp2a	membrane protein, palmitoylated 2a (MAGUK p55subfamily member 2) [Source:ZFIN;Acc:ZDB-GENE-071004-82]
ENSDARG00000105039	13.3258	2.61533	0.779574	3.35482	0.000794154	0.0480387	phka1b	phosphorylase kinase, alpha 1b (muscle)[Source:ZFIN;Acc:ZDB-GENE-091204-81]
ENSDARG00000103398	20.6771	2.80632	0.836812	3.35358	0.000797722	0.0480602	fabp1b.2	fatty acid binding protein 1b, liver, tandemduplicate 2 [Source:ZFIN;Acc:ZDB-GENE-100318-6]
ENSDARG00000057169	99.1881	-1.22081	0.36417	-3.35232	0.000801373	0.0480602	abca4a	ATP-binding cassette, sub-family A (ABC1), member4a [Source:ZFIN;Acc:ZDB-GENE-050517-3]
ENSDARG00000060259	28.6	1.52062	0.455124	3.34112	0.000834421	0.0491097	zgc:162160	zgc:162160 [Source:ZFIN;Acc:ZDB-GENE-070424-22]"
ENSDARG00000101188	54.0441	1.1589	0.347468	3.33528	0.000852143	0.04978	CABZ01048053.1	rab11 family-interacting protein 5-like[Source:NCBI gene;Acc:570939]
ENSDARG00000055618	190.808	3.23366	0.972464	3.32522	0.000883483	0.0508192	acta1b	actin, alpha 1b, skeletal muscle[Source:ZFIN;Acc:ZDB-GENE-030131-55]
ENSDARG00000102146	35.5795	1.55112	0.468035	3.31411	0.000919338	0.0523995	si:ch211-69b7.6	si:ch211-69b7.6 [Source:ZFIN;Acc:ZDB-GENE-141212-266]
ENSDARG00000011600	68.1974	1.00471	0.303396	3.31156	0.000927771	0.0524023	epha4b	eph receptor A4b [Source:ZFIN;Acc:ZDB-GENE-030826-6]
ENSDARG00000088515	78.2247	1.00779	0.305571	3.29805	0.000973583	0.0543352	st6gal2b	ST6 beta-galactosamide alpha-2,6-sialyltranferase2b [Source:ZFIN;Acc:ZDB-GENE-120426-2]
ENSDARG00000062661	44.7543	-1.74928	0.533107	-3.28128	0.00103336	0.0566313	abca4b	ATP-binding cassette, sub-family A (ABC1), member4b [Source:ZFIN;Acc:ZDB-GENE-050517-4]
ENSDARG00000010841	4647.9	3.93519	1.206	3.263	0.00110241	0.0588956	fshb	follicle stimulating hormone subunit beta[Source:ZFIN;Acc:ZDB-GENE-040806-1]
ENSDARG00000031845	9.72617	2.5885	0.793891	3.26053	0.00111205	0.0591975	mboat2a	membrane bound O-acyltransferase domain containing2a [Source:ZFIN;Acc:ZDB-GENE-041210-257]
ENSDARG00000079393	38.4969	1.22161	0.375217	3.25575	0.00113092	0.0592376	tmprss15	transmembrane serine protease 15[Source:ZFIN;Acc:ZDB-GENE-091204-83]
ENSDARG00000019692	39.1382	1.30009	0.399429	3.25488	0.00113441	0.0592547	colq	collagen-like tail subunit (single strand ofhomotrimer) of asymmetric acetylcholinesterase[Source:ZFIN;Acc:ZDB-GENE-110411-119]
ENSDARG00000094324	83.9832	1.40863	0.434072	3.24515	0.00117389	0.0604746	efemp2a	EGF containing fibulin extracellular matrix protein2a [Source:ZFIN;Acc:ZDB-GENE-041212-8]
ENSDARG00000000212	220.882	4.02586	1.24152	3.24268	0.00118412	0.0608346	krt97	keratin 97 [Source:ZFIN;Acc:ZDB-GENE-040718-78]"
ENSDARG00000055338	35.2876	1.44146	0.44728	3.22273	0.00126977	0.0643533	si:dkeyp-50d11.2	si:dkeyp-50d11.2 [Source:ZFIN;Acc:ZDB-GENE-091113-22]
ENSDARG00000077778	25.0785	1.61134	0.504064	3.19669	0.00139015	0.068578	adamts9	ADAM metallopeptidase with thrombospondin type 1motif, 9 [Source:ZFIN;Acc:ZDB-GENE-070814-6]
ENSDARG00000074217	14.8705	2.5766	0.806468	3.19492	0.00139871	0.068578	si:dkey-188i13.6	si:dkey-188i13.6 [Source:ZFIN;Acc:ZDB-GENE-030131-7410]
ENSDARG00000058794	26.0956	1.39123	0.435608	3.19375	0.00140436	0.068578	si:dkey-19a16.2	si:dkey-19a16.2 [Source:ZFIN;Acc:ZDB-GENE-050208-493]
ENSDARG00000086856	96.4406	1.19928	0.375633	3.1927	0.00140947	0.068578	stk35	serine/threonine kinase 35 [Source:ZFIN;Acc:ZDB-GENE-061103-553]
ENSDARG00000054666	35.6664	1.28967	0.404385	3.18922	0.00142658	0.0689466	pgpep1	pyroglutamyl-peptidase I [Source:ZFIN;Acc:ZDB-GENE-050522-88]
ENSDARG00000069169	59.6052	1.02689	0.322876	3.18043	0.00147056	0.0700516	cerk	ceramide kinase [Source:ZFIN;Acc:ZDB-GENE-041210-210]
ENSDARG00000042545	15.2708	2.22634	0.700072	3.18017	0.00147191	0.0700516	sema3ga	sema domain, immunoglobulin domain (Ig), shortbasic domain, secreted, (semaphorin) 3Ga[Source:ZFIN;Acc:ZDB-GENE-050513-3]
ENSDARG00000035810	162.663	1.26982	0.399385	3.17944	0.0014756	0.0700516	rgcc	regulator of cell cycle [Source:ZFIN;Acc:ZDB-GENE-040704-31]
ENSDARG00000075858	40.2403	1.11455	0.351553	3.17037	0.00152244	0.0717308	fam155a	family with sequence similarity 155, member A[Source:ZFIN;Acc:ZDB-GENE-090313-34]
ENSDARG00000045758	8.33924	3.43985	1.08834	3.16064	0.00157425	0.0731888	cracr2ab	calcium release activated channel regulator 2Ab[Source:ZFIN;Acc:ZDB-GENE-041210-94]
ENSDARG00000036830	1022.79	2.64711	0.837578	3.16043	0.00157538	0.0731888	krt91	keratin 91 [Source:ZFIN;Acc:ZDB-GENE-040801-181]"
ENSDARG00000095217	9.38882	4.80848	1.52168	3.15998	0.00157782	0.0731888	zgc:66156	zgc:66156 [Source:ZFIN;Acc:ZDB-GENE-040426-1554]"
ENSDARG00000070717	58.1737	1.07594	0.340535	3.15954	0.00158017	0.0731888	slc25a18	solute carrier family 25 (glutamate carrier),member 18 [Source:ZFIN;Acc:ZDB-GENE-041111-192]
ENSDARG00000114963	52.3378	1.24341	0.393824	3.15727	0.00159253	0.0734855	BX901962.4	-
ENSDARG00000043514	25.2023	1.4106	0.44684	3.15683	0.00159495	0.0734855	si:dkey-239i20.4	si:dkey-239i20.4 [Source:ZFIN;Acc:ZDB-GENE-030131-2644]
ENSDARG00000010515	53.2653	1.09079	0.347316	3.14063	0.00168587	0.0765049	dvl1a	dishevelled segment polarity protein 1a[Source:ZFIN;Acc:ZDB-GENE-090312-40]
ENSDARG00000087583	10.2645	-2.51187	0.801856	-3.13257	0.00173285	0.077738	zgc:171717	zgc:171717 [Source:ZFIN;Acc:ZDB-GENE-071004-25]"
ENSDARG00000017884	40.1024	1.27649	0.411164	3.10457	0.00190553	0.0836828	bgna	biglycan a [Source:ZFIN;Acc:ZDB-GENE-040704-74]"
ENSDARG00000020574	410.81	3.58129	1.15415	3.10298	0.00191584	0.0837431	atp2a1	ATPase sarcoplasmic/endoplasmic reticulum Ca2+transporting 1 [Source:ZFIN;Acc:ZDB-GENE-020905-1]
ENSDARG00000003091	11.3808	6.51583	2.10208	3.09971	0.00193708	0.0841752	oclnb	occludin b [Source:ZFIN;Acc:ZDB-GENE-041212-43]"
ENSDARG00000115070	45.9856	1.19971	0.387084	3.09935	0.00193944	0.0841752	si:dkeyp-74b6.2	si:dkeyp-74b6.2 [Source:ZFIN;Acc:ZDB-GENE-160113-86]
ENSDARG00000116617	16.8838	2.31901	0.748381	3.09871	0.00194368	0.0841752	spaca4l	sperm acrosome associated 4 like[Source:ZFIN;Acc:ZDB-GENE-101011-2]
ENSDARG00000058503	34.2501	1.32314	0.427445	3.09547	0.001965	0.0847071	flt3	fms-related tyrosine kinase 3 [Source:ZFIN;Acc:ZDB-GENE-050114-4]
ENSDARG00000093350	12.9324	2.25341	0.729126	3.09056	0.00199776	0.0853347	si:dkey-58f10.7	si:dkey-58f10.7 [Source:ZFIN;Acc:ZDB-GENE-060526-321]
ENSDARG00000012944	53.0958	2.78797	0.902287	3.08989	0.00200231	0.0853347	myhz2	myosin, heavy polypeptide 2, fast muscle specific[Source:ZFIN;Acc:ZDB-GENE-020604-1]
ENSDARG00000063032	57.5328	1.14004	0.369395	3.08624	0.00202702	0.085997	dok6	docking protein 6 [Source:ZFIN;Acc:ZDB-GENE-070410-50]
ENSDARG00000009021	17.9011	2.00575	0.650199	3.08482	0.00203673	0.0862138	chrna1	cholinergic receptor, nicotinic, alpha 1 (muscle)[Source:ZFIN;Acc:ZDB-GENE-980526-137]
ENSDARG00000021787	113.723	2.38559	0.773616	3.08368	0.00204454	0.0862595	abcb5	ATP-binding cassette, sub-family B (MDR/TAP),member 5 [Source:ZFIN;Acc:ZDB-GENE-030131-6414]
ENSDARG00000058371	1675.6	2.62527	0.853708	3.07514	0.00210401	0.0878719	krt5	keratin 5 [Source:ZFIN;Acc:ZDB-GENE-991110-23]"
ENSDARG00000110570	27.0053	1.30163	0.42482	3.06395	0.00218434	0.0900237	BX004779.2	-
ENSDARG00000100483	25.1462	1.466	0.479304	3.0586	0.00222372	0.0912457	vent	ventral expressed homeobox [Source:ZFIN;Acc:ZDB-GENE-010108-2]
ENSDARG00000098837	21.327	2.07781	0.6808	3.05202	0.00227308	0.0926793	tgm5l	transglutaminase 5, like [Source:ZFIN;Acc:ZDB-GENE-110411-176]
ENSDARG00000114031	8.72768	5.1327	1.68177	3.05196	0.00227349	0.0926793	smyhc3	slow myosin heavy chain 3 [Source:ZFIN;Acc:ZDB-GENE-080930-1]
ENSDARG00000043128	10.977	3.39985	1.11878	3.03888	0.00237457	0.0953683	cldne	claudin e [Source:ZFIN;Acc:ZDB-GENE-010328-5]"
ENSDARG00000105545	10.3995	2.2242	0.734877	3.02663	0.00247295	0.0982473	si:dkey-165a24.10	si:dkey-165a24.10 [Source:ZFIN;Acc:ZDB-GENE-160728-16]
ENSDARG00000055518	38.01	1.90965	0.631514	3.02393	0.00249514	0.0985252	pygma	phosphorylase, glycogen, muscle A[Source:ZFIN;Acc:ZDB-GENE-050522-482]
ENSDARG00000068138	22.2198	1.49826	0.496082	3.02018	0.00252627	0.0992531	ch25hl1.2	cholesterol 25-hydroxylase like 1, tandem duplicate2 [Source:ZFIN;Acc:ZDB-GENE-050419-90]
ENSDARG00000029476	14.9204	1.66678	0.551963	3.01973	0.00253002	0.0992531	ldlra	low density lipoprotein receptor a[Source:ZFIN;Acc:ZDB-GENE-031217-1]
ENSDARG00000091252	11.5138	2.26506	0.75106	3.01582	0.00256286	0.0999142	slc22a7b.2	solute carrier family 22 (organic aniontransporter), member 7b, tandem duplicate 2[Source:ZFIN;Acc:ZDB-GENE-030131-9391]
ENSDARG00000079011	32.9744	3.52807	1.17297	3.0078	0.00263149	0.101535	col17a1b	collagen, type XVII, alpha 1b [Source:ZFIN;Acc:ZDB-GENE-030131-7145]
ENSDARG00000032795	55.5624	1.22878	0.410155	2.99589	0.00273648	0.104298	tmem8a	transmembrane protein 8A [Source:ZFIN;Acc:ZDB-GENE-090312-158]
ENSDARG00000082187	43.3613	1.27502	0.426454	2.98982	0.00279142	0.105577
ENSDARG00000027355	129.447	1.26495	0.42391	2.98401	0.00284494	0.106314	slc25a4	solute carrier family 25 (mitochondrial carrier;adenine nucleotide translocator), member 4[Source:ZFIN;Acc:ZDB-GENE-030131-5275]
ENSDARG00000105029	70.8018	1.04251	0.350755	2.97219	0.00295684	0.109719	TPPP	tubulin polymerization-promoting protein[Source:NCBI gene;Acc:100333482]
ENSDARG00000104016	11.8673	2.83383	0.953726	2.97132	0.00296523	0.109719	si:dkey-151j17.4	si:dkey-151j17.4 [Source:ZFIN;Acc:ZDB-GENE-141222-13]
ENSDARG00000059369	30.8389	1.95017	0.656481	2.97064	0.00297183	0.109719	si:ch1073-15f12.3	si:ch1073-15f12.3 [Source:ZFIN;Acc:ZDB-GENE-081104-69]
ENSDARG00000062134	62.5928	1.01763	0.342568	2.97059	0.00297233	0.109719	kcnab2b	potassium voltage-gated channel, shaker-relatedsubfamily, beta member 2 b [Source:ZFIN;Acc:ZDB-GENE-080219-36]
ENSDARG00000094249	36.7112	1.30169	0.438466	2.96872	0.00299039	0.11011	wu:fc17b08	wu:fc17b08 [Source:ZFIN;Acc:ZDB-GENE-030131-2746]"
ENSDARG00000104598	14.4901	1.74476	0.589107	2.96171	0.00305933	0.11183	zgc:123181	zgc:123181 [Source:ZFIN;Acc:ZDB-GENE-051113-68]"
ENSDARG00000037861	45.1094	1.02045	0.34571	2.95174	0.00315988	0.11383	slc2a3b	solute carrier family 2 (facilitated glucosetransporter), member 3b [Source:ZFIN;Acc:ZDB-GENE-121031-5]
ENSDARG00000099600	129.117	-1.22709	0.41577	-2.95136	0.00316378	0.11383	si:dkey-93h22.7	si:dkey-93h22.7 [Source:ZFIN;Acc:ZDB-GENE-141216-252]
ENSDARG00000059857	32.2543	1.2871	0.437807	2.93989	0.00328333	0.116725	blvra	biliverdin reductase A [Source:ZFIN;Acc:ZDB-GENE-060929-312]
ENSDARG00000018061	40.3084	1.21181	0.412595	2.93705	0.00331353	0.117237	neil1	nei-like DNA glycosylase 1 [Source:ZFIN;Acc:ZDB-GENE-040426-994]
ENSDARG00000052360	10.8058	2.30465	0.785069	2.9356	0.00332905	0.117564	cacng1b	calcium channel, voltage-dependent, gamma subunit1b [Source:ZFIN;Acc:ZDB-GENE-131127-98]
ENSDARG00000026925	8.37437	3.14592	1.07347	2.93062	0.00338286	0.118894	nos2a	nitric oxide synthase 2a, inducible[Source:ZFIN;Acc:ZDB-GENE-040305-1]
ENSDARG00000010059	22.4338	1.79197	0.611895	2.92856	0.00340537	0.11936	itpkb	inositol-trisphosphate 3-kinase B[Source:ZFIN;Acc:ZDB-GENE-041014-166]
ENSDARG00000016788	41.8121	1.14935	0.392754	2.92637	0.00342938	0.11962	zeb1a	zinc finger E-box binding homeobox 1a[Source:ZFIN;Acc:ZDB-GENE-070912-124]
ENSDARG00000025974	33.0808	1.21425	0.415128	2.92499	0.0034447	0.11962	magi3b	membrane associated guanylate kinase, WW and PDZdomain containing 3b [Source:ZFIN;Acc:ZDB-GENE-060503-301]
ENSDARG00000001771	10.4417	-2.97164	1.01678	-2.92259	0.00347132	0.120322	otol1a	otolin 1a [Source:ZFIN;Acc:ZDB-GENE-050707-1]"
ENSDARG00000104076	37.4417	1.09354	0.374276	2.92174	0.00348081	0.120428	rnf126	ring finger protein 126 [Source:ZFIN;Acc:ZDB-GENE-070209-292]
ENSDARG00000069046	51.4493	1.53044	0.524244	2.91933	0.00350783	0.120857	wu:fk65c09	wu:fk65c09 [Source:ZFIN;Acc:ZDB-GENE-030131-7018]"
ENSDARG00000039677	69.7493	1.42745	0.489458	2.91639	0.00354107	0.121393	dsc2l	desmocollin 2 like [Source:ZFIN;Acc:ZDB-GENE-031116-55]
ENSDARG00000096046	29.4299	1.31062	0.451223	2.9046	0.00367724	0.124506
ENSDARG00000116806	12.7844	2.19477	0.759678	2.88908	0.0038637	0.128689	CU693479.1	protein phosphatase 1, regulatory subunit 27a[Source:NCBI gene;Acc:100332066]
ENSDARG00000044561	11.3657	1.94884	0.678532	2.87214	0.00407699	0.134126	ccr7	chemokine (C-C motif) receptor 7[Source:ZFIN;Acc:ZDB-GENE-060522-2]
ENSDARG00000054968	26.3576	1.2966	0.453205	2.86096	0.0042236	0.137263	cd40	CD40 molecule, TNF receptor superfamily member 5[Source:ZFIN;Acc:ZDB-GENE-090313-95]
ENSDARG00000018619	53.717	1.07203	0.375345	2.85612	0.00428854	0.138489	cers4b	ceramide synthase 4b [Source:ZFIN;Acc:ZDB-GENE-110719-2]
ENSDARG00000069744	16.5691	1.74024	0.609571	2.85486	0.00430561	0.138489	mos	v-mos Moloney murine sarcoma viral oncogene homolog[Source:ZFIN;Acc:ZDB-GENE-040428-3]
ENSDARG00000059836	43.2334	1.22257	0.429096	2.84917	0.00438341	0.139802	ddit3	DNA-damage-inducible transcript 3[Source:ZFIN;Acc:ZDB-GENE-070410-90]
ENSDARG00000036295	87.2087	1.06409	0.373549	2.8486	0.00439118	0.139802	golga7ba	golgin A7 family, member Ba [Source:ZFIN;Acc:ZDB-GENE-050417-14]
ENSDARG00000012972	58.6372	1.36979	0.481055	2.84747	0.00440678	0.14003	cfl1l	cofilin 1 (non-muscle), like [Source:ZFIN;Acc:ZDB-GENE-040426-2770]
ENSDARG00000000563	50.0693	1.46779	0.516019	2.84445	0.0044488	0.140681	ttn.1	titin, tandem duplicate 1 [Source:ZFIN;Acc:ZDB-GENE-030616-413]
ENSDARG00000059523	36.7583	1.26386	0.445254	2.83852	0.0045324	0.142235	rims4	regulating synaptic membrane exocytosis 4[Source:ZFIN;Acc:ZDB-GENE-110103-1]
ENSDARG00000116833	29.9974	1.38013	0.486252	2.83831	0.00453526	0.142235	CABZ01077220.2	uncharacterized LOC110438269 [Source:NCBIgene;Acc:110438269]
ENSDARG00000001431	81.8951	1.3851	0.488033	2.83813	0.00453781	0.142235	actn3b	actinin alpha 3b [Source:ZFIN;Acc:ZDB-GENE-030131-2040]
ENSDARG00000099860	51.0785	1.52524	0.537486	2.83774	0.00454346	0.142235	pkmb	pyruvate kinase M1/2b [Source:ZFIN;Acc:ZDB-GENE-040801-230]
ENSDARG00000088842	15.0833	1.74802	0.616488	2.83545	0.00457606	0.142731	KCNB2	si:dkey-192j17.1 [Source:ZFIN;Acc:ZDB-GENE-091113-38]
ENSDARG00000005150	44.3514	1.58879	0.56038	2.83519	0.00457979	0.142731	tbx20	T-box 20 [Source:ZFIN;Acc:ZDB-GENE-000427-7]"
ENSDARG00000016771	3766.46	1.97687	0.697862	2.83275	0.00461501	0.142806	tfa	transferrin-a [Source:ZFIN;Acc:ZDB-GENE-980526-35]"
ENSDARG00000070734	89.4619	1.02739	0.364008	2.82245	0.00476588	0.146268	dyrk4	dual-specificity tyrosine-(Y)-phosphorylationregulated kinase 4 [Source:ZFIN;Acc:ZDB-GENE-091015-3]
ENSDARG00000044010	53.774	1.38478	0.49178	2.81586	0.00486466	0.148088	loxl2a	lysyl oxidase-like 2a [Source:ZFIN;Acc:ZDB-GENE-070818-1]
ENSDARG00000058038	36.2556	1.36119	0.48425	2.81092	0.00494006	0.149413	eml3	echinoderm microtubule associated protein like 3[Source:ZFIN;Acc:ZDB-GENE-110304-3]
ENSDARG00000074212	9.55695	-1.94249	0.69308	-2.80269	0.00506784	0.152295	SLC5A10	si:dkeyp-9d4.5 [Source:ZFIN;Acc:ZDB-GENE-121214-88]
ENSDARG00000074563	26.3565	1.25673	0.448712	2.80075	0.00509845	0.152725	gpr37a	G protein-coupled receptor 37a[Source:ZFIN;Acc:ZDB-GENE-131120-175]
ENSDARG00000055514	14.6364	2.95455	1.05527	2.79981	0.00511323	0.152924	icn2	ictacalcin 2 [Source:ZFIN;Acc:ZDB-GENE-070822-9]"
ENSDARG00000069888	68.3472	1.42023	0.508025	2.79559	0.00518057	0.153712	cldna	claudin a [Source:ZFIN;Acc:ZDB-GENE-010328-1]"
ENSDARG00000098408	20.9121	1.35753	0.489565	2.77292	0.00555552	0.161766	stbd1	starch binding domain 1 [Source:ZFIN;Acc:ZDB-GENE-120817-2]
ENSDARG00000009544	45.1124	1.81431	0.657902	2.75772	0.00582057	0.167544	cldnb	claudin b [Source:ZFIN;Acc:ZDB-GENE-010328-2]"
ENSDARG00000079697	26.81	1.24177	0.450886	2.75406	0.00588614	0.16903	zgc:194908	zgc:194908 [Source:ZFIN;Acc:ZDB-GENE-081022-164]"
ENSDARG00000058556	13.1467	2.5248	0.918625	2.74846	0.00598765	0.170447	muc5.2	mucin 5.2 [Source:ZFIN;Acc:ZDB-GENE-121108-1]"
ENSDARG00000105434	45.5647	1.02504	0.37302	2.74794	0.00599706	0.170447	GRXCR1	si:dkey-109l4.6 [Source:ZFIN;Acc:ZDB-GENE-160113-42]
ENSDARG00000096887	35.5806	1.02257	0.372493	2.7452	0.0060474	0.170961
ENSDARG00000077761	15.2648	1.54869	0.564307	2.74441	0.00606207	0.170961	nlgn4xb	neuroligin 4 X-linked b [Source:ZFIN;Acc:ZDB-GENE-100309-1]
ENSDARG00000096632	21.8239	1.28681	0.468891	2.74437	0.00606276	0.170961
ENSDARG00000103290	30.1161	1.05925	0.387611	2.73276	0.00628059	0.17545	LO018568.2	amyloid beta A4 precursor protein-binding family Bmember 2-like [Source:NCBI gene;Acc:101883245]
ENSDARG00000078761	18.0474	1.50069	0.549222	2.7324	0.00628745	0.17545	rmdn2	regulator of microtubule dynamics 2[Source:ZFIN;Acc:ZDB-GENE-111223-1]
ENSDARG00000103345	1040.59	3.27341	1.19823	2.73187	0.00629753	0.17547	CABZ01003476.1	glycoprotein hormones alpha chain-like [Source:NCBIgene;Acc:110438068]
ENSDARG00000056720	27.8179	1.12181	0.410865	2.73037	0.00632641	0.175752	utp3	UTP3, small subunit (SSU) processome component,homolog (S. cerevisiae) [Source:ZFIN;Acc:ZDB-GENE-040912-163]
ENSDARG00000098683	101.263	1.01544	0.373036	2.72211	0.00648669	0.177947	zmiz2	zinc finger, MIZ-type containing 2[Source:ZFIN;Acc:ZDB-GENE-090313-285]
ENSDARG00000021288	40.6546	1.01583	0.373556	2.71936	0.00654077	0.177947	mier3b	mesoderm induction early response 1, family member3 b [Source:ZFIN;Acc:ZDB-GENE-070424-65]
ENSDARG00000054616	25.7833	2.1467	0.789447	2.71924	0.00654312	0.177947	cldni	claudin i [Source:ZFIN;Acc:ZDB-GENE-010328-9]"
ENSDARG00000005841	40.9989	4.19947	1.54481	2.71844	0.00655912	0.177981	tnni2a.2	troponin I type 2a (skeletal, fast), tandemduplicate 2 [Source:ZFIN;Acc:ZDB-GENE-040426-970]
ENSDARG00000057571	48.2465	1.20004	0.441702	2.71685	0.00659065	0.178081	pgam2	phosphoglycerate mutase 2 (muscle)[Source:ZFIN;Acc:ZDB-GENE-040116-6]
ENSDARG00000089936	10.9034	2.23957	0.82451	2.71625	0.00660265	0.178148	selenow2b	selenoprotein W, 2b [Source:ZFIN;Acc:ZDB-GENE-030428-2]
ENSDARG00000074119	9.66247	1.98152	0.729903	2.71477	0.00663214	0.178556	frmpd2	FERM and PDZ domain containing 2[Source:ZFIN;Acc:ZDB-GENE-110315-2]
ENSDARG00000110019	7.70444	3.56418	1.32381	2.69237	0.0070947	0.185354	CABZ01079267.1	-
ENSDARG00000061585	25.1569	2.06571	0.767346	2.69201	0.00710225	0.185354	cyp4v7	cytochrome P450, family 4, subfamily V, polypeptide7 [Source:ZFIN;Acc:ZDB-GENE-061103-88]
ENSDARG00000037373	33.9164	1.18736	0.441388	2.69007	0.00714372	0.186054	ephb2a	eph receptor B2a [Source:ZFIN;Acc:ZDB-GENE-070713-2]
ENSDARG00000102565	29.7869	1.14849	0.427195	2.68844	0.00717865	0.186576	vasnb	vasorin b [Source:ZFIN;Acc:ZDB-GENE-110714-1]"
ENSDARG00000036785	40.2021	1.08241	0.402653	2.68821	0.00718367	0.186576	si:ch211-226m16.2	si:ch211-226m16.2 [Source:ZFIN;Acc:ZDB-GENE-030131-2302]
ENSDARG00000103199	24.3114	4.13165	1.53745	2.68734	0.00720227	0.186801	si:dkey-247k7.2	si:dkey-247k7.2 [Source:ZFIN;Acc:ZDB-GENE-031118-45]
ENSDARG00000068428	39.3544	1.07002	0.398482	2.68523	0.00724794	0.187003	si:ch211-153j24.3	si:ch211-153j24.3 [Source:ZFIN;Acc:ZDB-GENE-041014-38]
ENSDARG00000090368	7.81694	2.52743	0.944345	2.67638	0.00744223	0.190912
ENSDARG00000008403	60.2284	1.02962	0.384937	2.67476	0.00747818	0.191572	phospho1	phosphatase, orphan 1 [Source:ZFIN;Acc:ZDB-GENE-040801-198]
ENSDARG00000089227	11.1254	1.92269	0.719849	2.67096	0.00756349	0.193427	si:ch211-91p5.3	si:ch211-91p5.3 [Source:ZFIN;Acc:ZDB-GENE-131119-65]
ENSDARG00000094041	17.0145	8.0777	3.02569	2.6697	0.00759185	0.193427	krt17	keratin 17 [Source:ZFIN;Acc:ZDB-GENE-060503-86]"
ENSDARG00000041413	9.10797	2.49157	0.933603	2.66877	0.00761306	0.193704	adgrg11	adhesion G protein-coupled receptor G11[Source:ZFIN;Acc:ZDB-GENE-041210-320]
ENSDARG00000040284	38.2342	1.18386	0.443703	2.66814	0.00762726	0.193803	si:dkey-79d12.5	si:dkey-79d12.5 [Source:ZFIN;Acc:ZDB-GENE-131127-429]
ENSDARG00000095300	57.3429	1.14499	0.429858	2.66366	0.00772963	0.195443	mxra7	matrix-remodelling associated 7[Source:ZFIN;Acc:ZDB-GENE-041014-95]
ENSDARG00000093799	47.5696	1.1111	0.417183	2.66334	0.00773686	0.195443	setbp1	SET binding protein 1 [Source:ZFIN;Acc:ZDB-GENE-060526-72]
ENSDARG00000045166	15.5704	1.48054	0.556001	2.66283	0.00774859	0.195443	bhlha15	basic helix-loop-helix family, member a15[Source:ZFIN;Acc:ZDB-GENE-070803-3]
ENSDARG00000076945	177.484	1.85093	0.695639	2.66076	0.00779642	0.195714
ENSDARG00000104220	9.70279	1.91027	0.718421	2.65899	0.00783759	0.196222
ENSDARG00000031876	27.0414	1.07662	0.404977	2.65847	0.00784954	0.196259	pard6ga	par-6 family cell polarity regulator gamma a[Source:ZFIN;Acc:ZDB-GENE-050923-1]
ENSDARG00000040700	100.336	1.22716	0.462284	2.65456	0.00794113	0.197496	nab1b	NGFI-A binding protein 1b (EGR1 binding protein 1)[Source:ZFIN;Acc:ZDB-GENE-081105-85]
ENSDARG00000012729	16.4075	1.46593	0.55247	2.65341	0.00796833	0.197878	hcls1	hematopoietic cell-specific Lyn substrate 1[Source:ZFIN;Acc:ZDB-GENE-030131-7191]
ENSDARG00000011222	28.5567	1.21663	0.45977	2.64616	0.00814102	0.200605	ccdc28b	coiled-coil domain containing 28B[Source:ZFIN;Acc:ZDB-GENE-060208-3]
ENSDARG00000104524	13.5803	1.5921	0.603362	2.63872	0.00832201	0.203726	CR391991.4	macrophage mannose receptor 1-like [Source:NCBIgene;Acc:101885237]
ENSDARG00000078569	8.11631	6.01833	2.28339	2.6357	0.00839646	0.204221	mpeg1.3	macrophage expressed 1, tandem duplicate 3[Source:ZFIN;Acc:ZDB-GENE-081105-5]
ENSDARG00000043443	42.6482	1.34339	0.511913	2.62426	0.00868386	0.209306	kcnj13	potassium inwardly-rectifying channel, subfamily J,member 13 [Source:ZFIN;Acc:ZDB-GENE-070129-1]
ENSDARG00000093440	8.3917	-2.10122	0.801337	-2.62214	0.00873792	0.209982	tnfaip6	tumor necrosis factor, alpha-induced protein 6[Source:ZFIN;Acc:ZDB-GENE-060421-2654]
ENSDARG00000077547	27.8943	1.0105	0.38612	2.61707	0.00886894	0.211217	tmlhe	trimethyllysine hydroxylase, epsilon[Source:ZFIN;Acc:ZDB-GENE-091204-144]
ENSDARG00000004643	25.8251	-1.35476	0.517876	-2.61599	0.00889701	0.211217	cdhr1a	cadherin-related family member 1a[Source:ZFIN;Acc:ZDB-GENE-040924-4]
ENSDARG00000040004	19.015	2.59893	0.994675	2.61285	0.00897919	0.212063	si:ch211-244a23.1	si:ch211-244a23.1 [Source:ZFIN;Acc:ZDB-GENE-060503-789]
ENSDARG00000111997	36.552	1.0411	0.398545	2.61226	0.00899448	0.212157	npffr1	neuropeptide FF receptor 1 [Source:ZFIN;Acc:ZDB-GENE-030131-8106]
ENSDARG00000059923	43.6539	1.08338	0.415096	2.60994	0.00905572	0.213333	slc25a47a	solute carrier family 25, member 47a[Source:ZFIN;Acc:ZDB-GENE-060616-266]
ENSDARG00000079017	32.1241	1.00802	0.386711	2.60666	0.00914289	0.214002	tlnrd1	talin rod domain containing 1 [Source:ZFIN;Acc:ZDB-GENE-130103-2]
ENSDARG00000058701	31.5157	1.04025	0.399214	2.60574	0.00916758	0.214002	nos1apb	nitric oxide synthase 1 (neuronal) adaptor proteinb [Source:ZFIN;Acc:ZDB-GENE-100824-1]
ENSDARG00000011571	12.0043	1.8742	0.719338	2.60545	0.00917544	0.214002	calcrlb	calcitonin receptor-like b [Source:ZFIN;Acc:ZDB-GENE-080924-1]
ENSDARG00000076830	11.9495	2.33828	0.897625	2.60496	0.00918857	0.214042	si:dkey-65b12.6	si:dkey-65b12.6 [Source:ZFIN;Acc:ZDB-GENE-060526-329]
ENSDARG00000077022	36.3862	1.02797	0.395823	2.59704	0.00940303	0.217955	fam131a	family with sequence similarity 131, member A[Source:ZFIN;Acc:ZDB-GENE-080204-112]
ENSDARG00000101432	23.8141	1.24523	0.481586	2.58569	0.00971855	0.22279	rab11fip2	RAB11 family interacting protein 2 (class I)[Source:ZFIN;Acc:ZDB-GENE-100727-5]
ENSDARG00000068465	8.31343	-5.87999	2.27528	-2.5843	0.00975775	0.222871	zgc:136254	zgc:136254 [Source:ZFIN;Acc:ZDB-GENE-060421-3062]"
ENSDARG00000079345	7.57555	3.48464	1.34898	2.58316	0.0097899	0.223062	si:ch211-217k17.10	si:ch211-217k17.10 [Source:ZFIN;Acc:ZDB-GENE-030131-8827]
ENSDARG00000101422	25.9814	1.14384	0.443408	2.57966	0.00988984	0.224547	hdac12	histone deacetylase 12 [Source:ZFIN;Acc:ZDB-GENE-131121-613]
ENSDARG00000102606	28.0904	1.0665	0.413438	2.57959	0.00989188	0.224547	znf1158	zinc finger protein 1158 [Source:ZFIN;Acc:ZDB-GENE-050208-705]
ENSDARG00000116618	13.7602	1.66303	0.645459	2.57651	0.00998022	0.225387	si:ch73-27e22.8	si:ch73-27e22.8 [Source:ZFIN;Acc:ZDB-GENE-100917-4]
ENSDARG00000114278	16.827	1.67544	0.650552	2.57541	0.0100121	0.225387	BX324132.4	serine/threonine-protein kinase pim-1-like[Source:NCBI gene;Acc:568680]
ENSDARG00000042873	12.213	1.89921	0.737912	2.57376	0.0100601	0.225448	slc25a27	solute carrier family 25, member 27[Source:ZFIN;Acc:ZDB-GENE-040426-1290]
ENSDARG00000079637	26.985	1.15739	0.449708	2.57366	0.0100629	0.225448	alpk2	alpha-kinase 2 [Source:ZFIN;Acc:ZDB-GENE-030131-1868]
ENSDARG00000079035	14.7105	1.60894	0.625337	2.57292	0.0100846	0.225575	zgc:174573	zgc:174573 [Source:ZFIN;Acc:ZDB-GENE-030131-2123]"
ENSDARG00000074414	19.8017	1.61136	0.626442	2.57224	0.0101043	0.225575	sema4ba	sema domain, immunoglobulin domain (Ig),transmembrane domain (TM) and short cytoplasmic domain,(semaphorin) 4Ba [Source:ZFIN;Acc:ZDB-GENE-070705-31]
ENSDARG00000033251	19.9776	1.5812	0.614904	2.57145	0.0101273	0.225575	osbpl3a	oxysterol binding protein-like 3a[Source:ZFIN;Acc:ZDB-GENE-040912-77]
ENSDARG00000067992	55.5618	1.1101	0.434277	2.5562	0.0105823	0.230686	si:dkey-31e10.1	si:dkey-31e10.1 [Source:ZFIN;Acc:ZDB-GENE-060503-356]
ENSDARG00000017047	18.4475	1.50411	0.588765	2.55469	0.0106282	0.231206	slc27a4	solute carrier family 27 (fatty acid transporter),member 4 [Source:ZFIN;Acc:ZDB-GENE-050417-248]
ENSDARG00000062780	16.3667	1.42529	0.558056	2.55403	0.0106484	0.231377	aifm3	apoptosis-inducing factor, mitochondrion-associated, 3 [Source:ZFIN;Acc:ZDB-GENE-140619-2]
ENSDARG00000017780	35.5494	1.25195	0.490537	2.5522	0.0107046	0.232129	rorcb	RAR-related orphan receptor C b[Source:ZFIN;Acc:ZDB-GENE-040724-215]
ENSDARG00000052701	27.7285	1.06997	0.421947	2.5358	0.0112192	0.238992	smpd2b	sphingomyelin phosphodiesterase 2b, neutralmembrane (neutral sphingomyelinase) [Source:ZFIN;Acc:ZDB-GENE-130530-640]
ENSDARG00000114338	31.3645	-1.05586	0.416589	-2.53454	0.0112596	0.238992	tpbgl	trophoblast glycoprotein-like [Source:ZFIN;Acc:ZDB-GENE-120209-2]
ENSDARG00000073699	107.681	-1.05497	0.416275	-2.53432	0.0112665	0.238992	col9a1a	collagen, type IX, alpha 1a [Source:ZFIN;Acc:ZDB-GENE-080721-25]
ENSDARG00000033020	27.5927	1.02175	0.404476	2.52612	0.011533	0.24335	ppcdc	phosphopantothenoylcysteine decarboxylase[Source:ZFIN;Acc:ZDB-GENE-040426-1749]
ENSDARG00000104290	14.5417	1.48697	0.58883	2.52529	0.0115604	0.24335	ripk2	receptor-interacting serine-threonine kinase 2[Source:ZFIN;Acc:ZDB-GENE-030902-3]
ENSDARG00000061899	28.6306	-1.05624	0.418285	-2.52517	0.0115644	0.24335	iqub	IQ motif and ubiquitin domain containing[Source:ZFIN;Acc:ZDB-GENE-110421-1]
ENSDARG00000005139	13.3549	1.68184	0.666669	2.52275	0.0116442	0.24335	hhatlb	hedgehog acyltransferase like, b[Source:ZFIN;Acc:ZDB-GENE-050506-130]
ENSDARG00000035133	29.5778	1.26519	0.502165	2.51948	0.0117529	0.244606	pho	phoenix [Source:ZFIN;Acc:ZDB-GENE-030131-5935]"
ENSDARG00000035273	13.3548	1.68937	0.671227	2.51684	0.0118411	0.245896	tmtc2b	transmembrane and tetratricopeptide repeatcontaining 2b [Source:ZFIN;Acc:ZDB-GENE-081031-100]
ENSDARG00000058486	8.39475	1.85866	0.739753	2.51254	0.0119867	0.248095	caps2	calcyphosine 2 [Source:ZFIN;Acc:ZDB-GENE-091204-449]
ENSDARG00000058656	67.2047	1.13194	0.450737	2.5113	0.0120287	0.248226	desma	desmin a [Source:ZFIN;Acc:ZDB-GENE-980526-221]"
ENSDARG00000019752	17.4184	1.89611	0.7553	2.51041	0.0120592	0.248226	rom1a	retinal outer segment membrane protein 1a[Source:ZFIN;Acc:ZDB-GENE-040426-1765]
ENSDARG00000007245	45.9096	1.0748	0.428422	2.50875	0.0121158	0.248573	rundc3aa	RUN domain containing 3Aa [Source:ZFIN;Acc:ZDB-GENE-130530-533]
ENSDARG00000105391	27.3556	-1.40122	0.558986	-2.50671	0.0121862	0.249284	strc	stereocilin [Source:ZFIN;Acc:ZDB-GENE-160114-58]"
ENSDARG00000010300	21.0443	1.16908	0.466717	2.50489	0.0122488	0.249392	traf3ip1	TNF receptor-associated factor 3 interactingprotein 1 [Source:ZFIN;Acc:ZDB-GENE-040426-1146]
ENSDARG00000052039	75.0504	1.04041	0.416034	2.50077	0.0123922	0.251194	caspb	caspase b [Source:ZFIN;Acc:ZDB-GENE-020812-1]"
ENSDARG00000042157	9.77563	-1.68046	0.6721	-2.50031	0.0124084	0.251194	ppil6	peptidylprolyl isomerase (cyclophilin)-like 6[Source:ZFIN;Acc:ZDB-GENE-050522-70]
ENSDARG00000077633	13.7372	1.52773	0.61168	2.49759	0.012504	0.252359	magixb	MAGI family member, X-linked b[Source:ZFIN;Acc:ZDB-GENE-081105-33]
ENSDARG00000026926	12.2336	2.0725	0.830037	2.49688	0.0125291	0.252359	rom1b	retinal outer segment membrane protein 1b[Source:ZFIN;Acc:ZDB-GENE-040426-1073]
ENSDARG00000002295	15.3977	1.68124	0.674858	2.49126	0.0127292	0.255034	si:dkey-21p1.3	si:dkey-21p1.3 [Source:ZFIN;Acc:ZDB-GENE-081105-162]
ENSDARG00000068006	54.4583	1.07048	0.429913	2.48998	0.0127751	0.255665	gck	glucokinase (hexokinase 4) [Source:ZFIN;Acc:ZDB-GENE-060825-204]
ENSDARG00000091637	14.2085	-1.49522	0.601415	-2.48618	0.0129124	0.257001	pip4k2cb	phosphatidylinositol-5-phosphate 4-kinase, type II,gamma b [Source:ZFIN;Acc:ZDB-GENE-141212-236]
ENSDARG00000104722	7.81937	3.29695	1.32623	2.48595	0.0129207	0.257001	MYL2	myosin, light chain 2a, regulatory, cardiac, slow[Source:NCBI gene;Acc:100537244]
ENSDARG00000090833	30.6043	1.18695	0.477565	2.48542	0.0129398	0.257001	igfbp6b	insulin-like growth factor binding protein 6b[Source:ZFIN;Acc:ZDB-GENE-090521-2]
ENSDARG00000098478	11.5436	2.80601	1.13007	2.48305	0.0130263	0.257396	FO704758.1	uncharacterized LOC100329294 [Source:NCBIgene;Acc:100329294]
ENSDARG00000113011	36.0762	1.02441	0.41345	2.47771	0.013223	0.259641	zgc:113102	zgc:113102 [Source:ZFIN;Acc:ZDB-GENE-050306-35]"
ENSDARG00000035005	12.5172	1.81791	0.734265	2.47582	0.0132931	0.260472	bag2	BCL2 associated athanogene 2 [Source:ZFIN;Acc:ZDB-GENE-040426-1399]
ENSDARG00000020581	52.3615	-2.90436	1.17604	-2.4696	0.0135264	0.262382	otofb	otoferlin b [Source:ZFIN;Acc:ZDB-GENE-110406-5]"
ENSDARG00000005232	23.9355	1.45164	0.587919	2.46912	0.0135445	0.262382	ccdc85ca	coiled-coil domain containing 85C, a[Source:ZFIN;Acc:ZDB-GENE-060825-198]
ENSDARG00000090369	26.0078	1.82694	0.740842	2.46604	0.0136617	0.26391	zgc:86896	zgc:86896 [Source:ZFIN;Acc:ZDB-GENE-040625-80]"
ENSDARG00000036105	25.0165	1.33735	0.542563	2.46488	0.013706	0.26391	si:dkeyp-92c9.2	si:dkeyp-92c9.2 [Source:ZFIN;Acc:ZDB-GENE-060503-468]
ENSDARG00000058218	13.1516	1.48296	0.603693	2.45648	0.0140306	0.268255	fam151a	family with sequence similarity 151, member A[Source:ZFIN;Acc:ZDB-GENE-070705-105]
ENSDARG00000027618	41.6648	1.11006	0.453041	2.45025	0.0142757	0.27095	grip2b	glutamate receptor interacting protein 2b[Source:ZFIN;Acc:ZDB-GENE-070705-172]
ENSDARG00000099885	63.6881	1.01706	0.416592	2.44138	0.0146314	0.27547	trim105	tripartite motif containing 105[Source:ZFIN;Acc:ZDB-GENE-060810-140]
ENSDARG00000014946	8.67761	2.18196	0.896265	2.43451	0.0149121	0.279073	angpt2a	angiopoietin 2a [Source:ZFIN;Acc:ZDB-GENE-121101-1]
ENSDARG00000045560	56.063	1.11445	0.458191	2.43229	0.0150036	0.279949	mybpc1	myosin binding protein C, slow type[Source:ZFIN;Acc:ZDB-GENE-041114-196]
ENSDARG00000101535	546.927	3.09182	1.27215	2.4304	0.0150822	0.280856	col10a1b	collagen, type X, alpha 1b [Source:ZFIN;Acc:ZDB-GENE-030131-7079]
ENSDARG00000012177	13.8833	1.38364	0.569518	2.42949	0.0151201	0.281003	rab4b	RAB4B, member RAS oncogene family[Source:ZFIN;Acc:ZDB-GENE-040822-15]
ENSDARG00000103308	14.8184	-1.34918	0.556163	-2.42587	0.0152717	0.281779	mst1	macrophage stimulating 1 [Source:ZFIN;Acc:ZDB-GENE-020806-3]
ENSDARG00000038666	16.5385	-1.43125	0.590065	-2.42558	0.0152838	0.281779	igfbp1b	insulin-like growth factor binding protein 1b[Source:ZFIN;Acc:ZDB-GENE-081210-3]
ENSDARG00000104587	49.6186	1.29606	0.535275	2.4213	0.015465	0.283203	srl	sarcalumenin [Source:ZFIN;Acc:ZDB-GENE-061110-91]"
ENSDARG00000104296	80.2673	1.05437	0.435794	2.41943	0.0155447	0.283779	zgc:165508	zgc:165508 [Source:ZFIN;Acc:ZDB-GENE-070719-4]"
ENSDARG00000103551	19.3599	1.2874	0.533174	2.41459	0.015753	0.286241	rnf213b	ring finger protein 213b [Source:ZFIN;Acc:ZDB-GENE-110822-1]
ENSDARG00000113826	7.87469	2.29174	0.950778	2.41038	0.0159358	0.287889	si:ch211-223k15.1	si:ch211-223k15.1 [Source:ZFIN;Acc:ZDB-GENE-141215-3]
ENSDARG00000077407	23.0201	1.18668	0.493607	2.40409	0.0162128	0.290652	si:dkey-184p18.2	si:dkey-184p18.2 [Source:ZFIN;Acc:ZDB-GENE-060503-55]
ENSDARG00000022518	34.6411	1.07024	0.446761	2.39556	0.0165952	0.292933	pex5la	peroxisomal biogenesis factor 5-like a[Source:ZFIN;Acc:ZDB-GENE-070705-298]
ENSDARG00000093498	10.4856	1.74517	0.728893	2.39428	0.0166531	0.292933	zgc:194281	zgc:194281 [Source:ZFIN;Acc:ZDB-GENE-081022-94]"
ENSDARG00000097646	17.5637	1.25169	0.524587	2.38605	0.0170305	0.295277
ENSDARG00000092833	49.1592	1.29761	0.544034	2.38516	0.0170718	0.295277
ENSDARG00000097503	11.1788	1.8016	0.755346	2.38514	0.0170728	0.295277	si:ch73-288o11.5	si:ch73-288o11.5 [Source:ZFIN;Acc:ZDB-GENE-131121-416]
ENSDARG00000059695	9.39968	1.8805	0.789498	2.38189	0.0172239	0.296044	dusp28	dual specificity phosphatase 28[Source:ZFIN;Acc:ZDB-GENE-131127-257]
ENSDARG00000102588	9.06027	1.58407	0.665079	2.38178	0.0172292	0.296044	sp100.2	SP110 nuclear body protein, tandem duplicate 2[Source:ZFIN;Acc:ZDB-GENE-141212-296]
ENSDARG00000106212	10.7642	1.70678	0.717549	2.37863	0.0173773	0.297317	LO017965.1	DELTA-actitoxin-Aeq1c-like [Source:NCBIgene;Acc:100534815]
ENSDARG00000058270	29.9325	1.21726	0.512313	2.376	0.0175014	0.298895	COLGALT1 (1 of many)	si:ch211-114l13.7 [Source:ZFIN;Acc:ZDB-GENE-070424-114]
ENSDARG00000031702	15.9102	1.37314	0.579746	2.36851	0.0178597	0.302561	prkg1b	protein kinase cGMP-dependent 1b[Source:ZFIN;Acc:ZDB-GENE-080225-40]
ENSDARG00000077409	23.0714	1.0363	0.437588	2.3682	0.0178748	0.302561	cby1	chibby homolog 1 (Drosophila) [Source:ZFIN;Acc:ZDB-GENE-030131-5074]
ENSDARG00000043587	49.4627	1.31374	0.55476	2.36813	0.0178783	0.302561	srd5a2a	steroid-5-alpha-reductase, alpha polypeptide 2a[Source:ZFIN;Acc:ZDB-GENE-050417-199]
ENSDARG00000105080	22.9276	1.10819	0.468355	2.36612	0.0179755	0.303673	CABZ01057891.1	-
ENSDARG00000033498	20.2926	1.3642	0.577301	2.36306	0.0181247	0.3048	rorb	RAR-related orphan receptor B [Source:ZFIN;Acc:ZDB-GENE-061204-2]
ENSDARG00000093584	14.1928	4.9005	2.07543	2.36119	0.0182162	0.305536	zgc:193505	zgc:193505 [Source:ZFIN;Acc:ZDB-GENE-030131-7103]"
ENSDARG00000105433	27.223	-1.45903	0.618055	-2.36068	0.0182414	0.305687	zgc:172143	zgc:172143 [Source:ZFIN;Acc:ZDB-GENE-080219-22]"
ENSDARG00000102689	37.9358	1.41546	0.600604	2.35673	0.0184368	0.306767
ENSDARG00000101043	14.5634	2.32696	0.98759	2.3562	0.0184629	0.30693	ppl	periplakin [Source:ZFIN;Acc:ZDB-GENE-041008-196]"
ENSDARG00000113329	16.1118	1.48305	0.630439	2.35241	0.0186523	0.3085	CU571081.1	C3a anaphylatoxin chemotactic receptor-like[Source:NCBI gene;Acc:101885604]
ENSDARG00000022615	45.7234	1.22347	0.521333	2.34681	0.0189351	0.310393	si:ch211-241e1.3	si:ch211-241e1.3 [Source:ZFIN;Acc:ZDB-GENE-030131-230]
ENSDARG00000030239	16.0028	1.2843	0.547364	2.34633	0.0189591	0.310393	dennd6aa	DENN/MADD domain containing 6Aa[Source:ZFIN;Acc:ZDB-GENE-041010-63]
ENSDARG00000026855	10.1341	1.58762	0.676759	2.34591	0.0189806	0.310393	cacna2d4a	calcium channel, voltage-dependent, alpha 2/deltasubunit 4a [Source:ZFIN;Acc:ZDB-GENE-041210-213]
ENSDARG00000042677	20.1833	1.68328	0.719813	2.33849	0.0193618	0.314448	cadm1b	cell adhesion molecule 1b [Source:ZFIN;Acc:ZDB-GENE-080327-34]
ENSDARG00000110288	10.5901	1.80411	0.771642	2.33801	0.0193866	0.314448	CT583625.5	uncharacterized LOC101883331 [Source:NCBIgene;Acc:101883331]
ENSDARG00000098764	11.6094	1.59989	0.684336	2.33787	0.019394	0.314448	musk	muscle, skeletal, receptor tyrosine kinase[Source:ZFIN;Acc:ZDB-GENE-030131-6458]
ENSDARG00000068858	20.5544	1.30132	0.556836	2.33699	0.0194398	0.314448	il2rga	interleukin 2 receptor, gamma a[Source:ZFIN;Acc:ZDB-GENE-080402-1]
ENSDARG00000062390	17.8277	1.32389	0.566719	2.33607	0.0194878	0.314489	cdc42ep5	CDC42 effector protein (Rho GTPase binding) 5[Source:ZFIN;Acc:ZDB-GENE-030131-5813]
ENSDARG00000044356	27.5236	1.36327	0.583794	2.33519	0.0195333	0.314858	tp63	tumor protein p63 [Source:ZFIN;Acc:ZDB-GENE-030819-1]
ENSDARG00000054805	11.5771	1.55021	0.663907	2.33498	0.0195443	0.314858	btr09	bloodthirsty-related gene family, member 9[Source:ZFIN;Acc:ZDB-GENE-080722-46]
ENSDARG00000077101	26.1737	1.29171	0.553754	2.33264	0.0196672	0.316024	zbtb10	zinc finger and BTB domain containing 10[Source:ZFIN;Acc:ZDB-GENE-030429-10]
ENSDARG00000059916	15.0768	1.31902	0.565902	2.33083	0.0197623	0.316756	hyal1	hyaluronidase 1 [Source:ZFIN;Acc:ZDB-GENE-060312-42]
ENSDARG00000039351	8.25917	1.93944	0.835591	2.32104	0.0202849	0.321833	ccl19b	chemokine (C-C motif) ligand 19b[Source:ZFIN;Acc:ZDB-GENE-091204-19]
ENSDARG00000006112	20.8541	1.1381	0.490413	2.32069	0.0203034	0.321833	myof	myoferlin [Source:ZFIN;Acc:ZDB-GENE-040426-1138]"
ENSDARG00000095325	18.1863	2.01583	0.871137	2.31402	0.0206667	0.325666	si:dkey-49n23.3	si:dkey-49n23.3 [Source:ZFIN;Acc:ZDB-GENE-050208-799]
ENSDARG00000101452	16.0879	-1.47849	0.640257	-2.30921	0.0209318	0.329014	SUSD2	im:7156467 [Source:NCBI gene;Acc:793335]"
ENSDARG00000012504	54.4338	-1.2645	0.548107	-2.30703	0.0210529	0.330364	rlbp1a	retinaldehyde binding protein 1a[Source:ZFIN;Acc:ZDB-GENE-040426-1662]
ENSDARG00000096833	10.9899	1.81989	0.791306	2.29986	0.0214563	0.334991
ENSDARG00000096920	15.1656	1.43579	0.624627	2.29863	0.0215261	0.335292	si:zfos-375h5.1	si:zfos-375h5.1 [Source:ZFIN;Acc:ZDB-GENE-131121-284]
ENSDARG00000045254	21.1511	1.15943	0.504917	2.29628	0.02166	0.335546	zmp:0000000624	zmp:0000000624 [Source:ZFIN;Acc:ZDB-GENE-130530-627]
ENSDARG00000105809	12.41	1.80588	0.787307	2.29375	0.0218051	0.337269
ENSDARG00000090861	21.3018	1.08622	0.474217	2.29055	0.0219895	0.338603	CABZ01087514.1	peroxisomal membrane protein PMP34-like[Source:NCBI gene;Acc:566378]
ENSDARG00000099321	18.4168	1.45609	0.635711	2.29048	0.0219933	0.338603	btbd17a	BTB (POZ) domain containing 17a[Source:ZFIN;Acc:ZDB-GENE-130531-68]
ENSDARG00000092225	38.453	1.1614	0.50814	2.28558	0.0222788	0.341034	si:dkeyp-13a3.10	si:dkeyp-13a3.10 [Source:ZFIN;Acc:ZDB-GENE-070912-636]
ENSDARG00000099840	15.7209	1.49154	0.653735	2.28156	0.0225153	0.342422	lpar1	lysophosphatidic acid receptor 1[Source:ZFIN;Acc:ZDB-GENE-030616-499]
ENSDARG00000099931	70.7988	1.21419	0.532355	2.2808	0.0225605	0.342555	pcdh1g26	protocadherin 1 gamma 26 [Source:ZFIN;Acc:ZDB-GENE-050609-21]
ENSDARG00000043260	13.8232	1.42029	0.624303	2.275	0.0229059	0.345282	xylb	xylulokinase homolog (H. influenzae)[Source:ZFIN;Acc:ZDB-GENE-040426-1373]
ENSDARG00000100679	21.4205	1.17213	0.515522	2.27368	0.0229852	0.345922	lrch3	leucine-rich repeats and calponin homology (CH)domain containing 3 [Source:ZFIN;Acc:ZDB-GENE-071004-44]
ENSDARG00000087814	19.3006	-1.19526	0.525776	-2.27333	0.0230062	0.34596	mfrp	membrane frizzled-related protein[Source:ZFIN;Acc:ZDB-GENE-160728-150]
ENSDARG00000102706	97.5714	1.03636	0.456227	2.27159	0.0231115	0.346709
ENSDARG00000116593	8.12483	1.86843	0.823475	2.26896	0.0232707	0.348236	BX323022.1	docking protein 2-like [Source:NCBIgene;Acc:101882881]
ENSDARG00000094206	15.6456	1.35961	0.599994	2.26604	0.0234486	0.348975	si:ch73-191k20.3	si:ch73-191k20.3 [Source:ZFIN;Acc:ZDB-GENE-090312-62]
ENSDARG00000053424	16.6369	1.97444	0.87264	2.26261	0.0236598	0.35156	myl2b	myosin, light chain 2b, regulatory, cardiac, slow[Source:ZFIN;Acc:ZDB-GENE-060331-137]
ENSDARG00000057787	8.74607	1.87459	0.829467	2.25999	0.0238219	0.352572	itgae.2	integrin, alpha E, tandem duplicate 2[Source:ZFIN;Acc:ZDB-GENE-130530-671]
ENSDARG00000103659	11.5928	1.75857	0.779628	2.25565	0.0240924	0.354894	bco1l	beta-carotene oxygenase 1, like[Source:ZFIN;Acc:ZDB-GENE-040426-1191]
ENSDARG00000089750	9.33132	2.18879	0.971273	2.25353	0.024226	0.356024	si:dkey-26g8.5	si:dkey-26g8.5 [Source:ZFIN;Acc:ZDB-GENE-121214-19]
ENSDARG00000027564	40.9125	-1.0078	0.447307	-2.25303	0.0242572	0.356202	pak6a	p21 protein (Cdc42/Rac)-activated kinase 6a[Source:ZFIN;Acc:ZDB-GENE-130410-1]
ENSDARG00000039220	15.0655	1.51201	0.671867	2.25046	0.0244197	0.357777	st6galnac5a	ST6 (alpha-N-acetyl-neuraminyl-2,3-beta-galactosyl-1,3)-N-acetylgalactosaminide alpha-2,6-sialyltransferase5a [Source:ZFIN;Acc:ZDB-GENE-070705-488]
ENSDARG00000043806	26.4537	1.17077	0.521615	2.24451	0.0247997	0.362183	postna	periostin, osteoblast specific factor a[Source:ZFIN;Acc:ZDB-GENE-091113-23]
ENSDARG00000045898	240.501	-1.3889	0.619178	-2.24313	0.0248886	0.363131	si:ch211-152c2.3	si:ch211-152c2.3 [Source:ZFIN;Acc:ZDB-GENE-030131-9914]
ENSDARG00000103066	30.4774	1.09119	0.486694	2.24205	0.0249583	0.363166	si:ch73-14h10.2	si:ch73-14h10.2 [Source:ZFIN;Acc:ZDB-GENE-141222-67]
ENSDARG00000099368	15.5166	1.41931	0.635837	2.23219	0.0256025	0.367989	slc25a42	solute carrier family 25, member 42[Source:ZFIN;Acc:ZDB-GENE-060825-313]
ENSDARG00000113474	20.9057	1.0401	0.467802	2.22337	0.026191	0.371897	CABZ01067151.1	-
ENSDARG00000034588	46.5778	1.02061	0.459425	2.2215	0.026317	0.372609	scn4ab	sodium channel, voltage-gated, type IV, alpha, b[Source:ZFIN;Acc:ZDB-GENE-051201-1]
ENSDARG00000025478	15.7734	1.25227	0.565386	2.2149	0.0267671	0.376523	gipr	gastric inhibitory polypeptide receptor[Source:ZFIN;Acc:ZDB-GENE-050516-4]
ENSDARG00000109663	22.3175	1.21994	0.550854	2.21463	0.0267855	0.376523	LO016987.2	-
ENSDARG00000075562	24.2135	-1.07045	0.483565	-2.21367	0.0268515	0.376886	si:ch211-119o8.4	si:ch211-119o8.4 [Source:ZFIN;Acc:ZDB-GENE-070912-15]
ENSDARG00000069446	22.2172	1.52365	0.689732	2.20905	0.0271711	0.379535	dbh	dopamine beta-hydroxylase (dopamine beta-monooxygenase) [Source:ZFIN;Acc:ZDB-GENE-990621-3]
ENSDARG00000113372	20.2607	1.20635	0.546532	2.20727	0.027295	0.380548	BX248501.2	-
ENSDARG00000010472	39.2051	1.06253	0.482765	2.20093	0.0277408	0.383284	atp1a2a	ATPase Na+/K+ transporting subunit alpha 2[Source:ZFIN;Acc:ZDB-GENE-001212-6]
ENSDARG00000075505	24.3082	1.07233	0.487325	2.20044	0.0277755	0.383284	PTGFRN	si:ch211-132g1.7 [Source:ZFIN;Acc:ZDB-GENE-121214-287]
ENSDARG00000026723	63.4796	1.10093	0.500777	2.19844	0.0279175	0.384153	syncripl	synaptotagmin binding, cytoplasmic RNA interactingprotein, like [Source:ZFIN;Acc:ZDB-GENE-030131-3104]
ENSDARG00000112959	11.1828	1.83044	0.832633	2.19838	0.0279224	0.384153	CABZ01072309.1	wu:fb80c09 [Source:NCBI gene;Acc:103909608]"
ENSDARG00000040869	17.2476	1.47529	0.672151	2.19487	0.0281728	0.385337	upp1	uridine phosphorylase 1 [Source:ZFIN;Acc:ZDB-GENE-050306-2]
ENSDARG00000055295	13.34	1.65248	0.753062	2.19434	0.0282108	0.385576	cyb561d1	cytochrome b561 family, member D1[Source:ZFIN;Acc:ZDB-GENE-040912-157]
ENSDARG00000069954	21.2217	1.16043	0.529535	2.19141	0.028422	0.387332	kcnq5a	potassium voltage-gated channel, KQT-likesubfamily, member 5a [Source:ZFIN;Acc:ZDB-GENE-090312-185]
ENSDARG00000032197	12.4803	1.4804	0.676307	2.18895	0.0286005	0.38789	klf12b	Kruppel-like factor 12b [Source:ZFIN;Acc:ZDB-GENE-071004-22]
ENSDARG00000078331	24.1646	-1.10797	0.506257	-2.18854	0.0286299	0.38789	best1	bestrophin 1 [Source:ZFIN;Acc:ZDB-GENE-110411-214]"
ENSDARG00000076332	11.2196	-1.97003	0.901246	-2.1859	0.0288232	0.38789	si:ch211-159i8.4	si:ch211-159i8.4 [Source:ZFIN;Acc:ZDB-GENE-141215-7]
ENSDARG00000103917	9.23794	1.62717	0.744451	2.18573	0.0288352	0.38789	znf185	zinc finger protein 185 with LIM domain[Source:ZFIN;Acc:ZDB-GENE-061103-355]
ENSDARG00000037539	42.7999	1.41388	0.647399	2.18395	0.0289662	0.388191	tnnc1b	troponin C type 1b (slow) [Source:ZFIN;Acc:ZDB-GENE-040625-62]
ENSDARG00000077881	23.9975	1.01329	0.464309	2.18236	0.0290828	0.389266	chl1a	cell adhesion molecule L1-like a[Source:ZFIN;Acc:ZDB-GENE-090313-201]
ENSDARG00000013293	17.3481	-1.40679	0.644833	-2.18164	0.0291361	0.389701	crispld1b	cysteine-rich secretory protein LCCL domaincontaining 1b [Source:ZFIN;Acc:ZDB-GENE-040426-1204]
ENSDARG00000100265	26.7488	1.22147	0.560113	2.18075	0.0292017	0.389994	rhcgb	Rh family, C glycoprotein b [Source:ZFIN;Acc:ZDB-GENE-040426-2595]
ENSDARG00000043279	19.5292	-1.53495	0.705088	-2.17696	0.0294837	0.391848	aqp12	aquaporin 12 [Source:ZFIN;Acc:ZDB-GENE-040718-310]"
ENSDARG00000105490	29.2136	1.10506	0.508612	2.17269	0.0298037	0.393892	rph3ab	rabphilin 3A homolog (mouse), b[Source:ZFIN;Acc:ZDB-GENE-090706-3]
ENSDARG00000078752	22.0757	1.01524	0.467316	2.1725	0.0298181	0.393892	rubcn	RUN domain and cysteine-rich domain containing,Beclin 1-interacting protein [Source:ZFIN;Acc:ZDB-GENE-100922-142]
ENSDARG00000105667	21.6921	1.19229	0.549278	2.17066	0.0299571	0.394503
ENSDARG00000089724	10.06	1.51978	0.702614	2.16304	0.030538	0.398837	cyldb	cylindromatosis (turban tumor syndrome), b[Source:ZFIN;Acc:ZDB-GENE-100208-1]
ENSDARG00000053918	24.2276	1.07019	0.494774	2.16299	0.0305417	0.398837	srfa	serum response factor a [Source:ZFIN;Acc:ZDB-GENE-990714-29]
ENSDARG00000074081	23.1108	-1.02157	0.472394	-2.16253	0.0305772	0.39895	dnai2b	dynein, axonemal, intermediate chain 2b[Source:ZFIN;Acc:ZDB-GENE-131016-1]
ENSDARG00000079922	22.617	1.28452	0.5941	2.16213	0.0306082	0.39895	klf4	Kruppel-like factor 4 [Source:ZFIN;Acc:ZDB-GENE-111014-1]
ENSDARG00000097580	13.1855	1.31244	0.607071	2.16193	0.0306236	0.39895
ENSDARG00000039929	67.522	2.24952	1.04067	2.1616	0.0306487	0.39895	ckmt2b	creatine kinase, mitochondrial 2b (sarcomeric)[Source:ZFIN;Acc:ZDB-GENE-040426-1654]
ENSDARG00000063097	19.8942	1.32209	0.613957	2.15339	0.031288	0.403363	scube1	signal peptide, CUB domain, EGF-like 1[Source:ZFIN;Acc:ZDB-GENE-050302-78]
ENSDARG00000060438	10.1148	1.6184	0.7516	2.15327	0.0312976	0.403363	tbl1x	transducin beta like 1 X-linked[Source:ZFIN;Acc:ZDB-GENE-070209-131]
ENSDARG00000040765	13.4595	1.34464	0.626622	2.14585	0.0318848	0.408122	drd6b	dopamine receptor D6b [Source:ZFIN;Acc:ZDB-GENE-121214-145]
ENSDARG00000041339	17.9074	1.55801	0.726239	2.14531	0.0319281	0.408122	zgc:92380	zgc:92380 [Source:ZFIN;Acc:ZDB-GENE-040801-221]"
ENSDARG00000061194	17.1137	1.09314	0.510956	2.1394	0.0324032	0.411433	hectd2	HECT domain containing 2 [Source:ZFIN;Acc:ZDB-GENE-100405-3]
ENSDARG00000056830	22.8732	1.22106	0.570982	2.13852	0.0324746	0.411433	si:ch211-107m4.1	si:ch211-107m4.1 [Source:ZFIN;Acc:ZDB-GENE-081107-3]
ENSDARG00000060008	33.1791	1.14482	0.535402	2.13824	0.0324972	0.411433	hhipl2	HHIP-like 2 [Source:ZFIN;Acc:ZDB-GENE-131120-145]"
ENSDARG00000037256	11.6153	1.52273	0.712267	2.13787	0.0325275	0.411433	si:ch211-145b13.5	si:ch211-145b13.5 [Source:ZFIN;Acc:ZDB-GENE-090313-35]
ENSDARG00000094760	8.43614	1.86193	0.872516	2.13398	0.0328445	0.413435	si:dkey-125i10.3	si:dkey-125i10.3 [Source:ZFIN;Acc:ZDB-GENE-060526-198]
ENSDARG00000042338	39.5112	-1.0712	0.503364	-2.12809	0.0333294	0.415915	lpar2a	lysophosphatidic acid receptor 2a[Source:ZFIN;Acc:ZDB-GENE-040801-97]
ENSDARG00000076310	18.1517	1.11053	0.522439	2.12566	0.0335312	0.416962	si:ch73-290k24.5	si:ch73-290k24.5 [Source:ZFIN;Acc:ZDB-GENE-110411-284]
ENSDARG00000103854	12.4015	1.25302	0.589662	2.12499	0.0335877	0.417387	pdlim7	PDZ and LIM domain 7 [Source:ZFIN;Acc:ZDB-GENE-040426-2092]
ENSDARG00000069503	27.4142	1.01347	0.477248	2.12357	0.0337059	0.418301	cldnh	claudin h [Source:ZFIN;Acc:ZDB-GENE-010328-8]"
ENSDARG00000061758	22.9036	-1.27201	0.600004	-2.12	0.0340058	0.420077	sh3pxd2ab	SH3 and PX domains 2Ab [Source:ZFIN;Acc:ZDB-GENE-101220-1]
ENSDARG00000044261	33.7449	-2.40691	1.14007	-2.1112	0.034755	0.425687	si:ch211-243g18.2	si:ch211-243g18.2 [Source:ZFIN;Acc:ZDB-GENE-030131-2830]
ENSDARG00000038794	17.5025	1.1328	0.538906	2.10204	0.03555	0.430921	zgc:113531	zgc:113531 [Source:ZFIN;Acc:ZDB-GENE-050320-52]"
ENSDARG00000104968	12.3029	1.35788	0.646308	2.10098	0.0356428	0.431539	si:ch211-227e10.1	si:ch211-227e10.1 [Source:ZFIN;Acc:ZDB-GENE-050420-221]
ENSDARG00000043648	10.9244	1.67516	0.798646	2.0975	0.0359492	0.432796	pnck	pregnancy up-regulated nonubiquitous CaM kinase[Source:ZFIN;Acc:ZDB-GENE-081105-127]
ENSDARG00000096712	22.8325	3.02706	1.44446	2.09563	0.0361148	0.433841	si:dkey-193p11.2	si:dkey-193p11.2 [Source:ZFIN;Acc:ZDB-GENE-030131-8407]
ENSDARG00000037393	25.0696	1.07835	0.516991	2.08581	0.0369956	0.439633	slc43a1a	solute carrier family 43 (amino acid system Ltransporter), member 1a [Source:ZFIN;Acc:ZDB-GENE-030131-6327]
ENSDARG00000024492	288.812	-1.27005	0.611211	-2.07792	0.0377169	0.444822	col9a2	procollagen, type IX, alpha 2 [Source:ZFIN;Acc:ZDB-GENE-030131-9786]
ENSDARG00000062168	8.28302	1.70036	0.81884	2.07654	0.0378439	0.446039	tmem168b	transmembrane protein 168b [Source:ZFIN;Acc:ZDB-GENE-090406-3]
ENSDARG00000093150	15.4504	-1.58888	0.76562	-2.07528	0.0379602	0.446848	fndc7rs3	fibronectin type III domain containing 7, relatedsequence 3 [Source:ZFIN;Acc:ZDB-GENE-070912-653]
ENSDARG00000097871	22.23	1.02955	0.496317	2.07437	0.0380449	0.446933	si:ch1073-145m9.1	si:ch1073-145m9.1 [Source:ZFIN;Acc:ZDB-GENE-131127-570]
ENSDARG00000071601	55.0046	-2.40211	1.1625	-2.06633	0.0387975	0.453008	pvalb9	parvalbumin 9 [Source:ZFIN;Acc:ZDB-GENE-030805-4]"
ENSDARG00000093748	19.3649	1.15744	0.562932	2.0561	0.039773	0.460536	si:ch211-217k17.11	si:ch211-217k17.11 [Source:ZFIN;Acc:ZDB-GENE-030131-8636]
ENSDARG00000095643	10.3026	1.72138	0.83729	2.0559	0.0397923	0.460536	si:dkey-253d23.3	si:dkey-253d23.3 [Source:ZFIN;Acc:ZDB-GENE-050208-330]
ENSDARG00000032188	22.6515	1.10793	0.539272	2.0545	0.0399273	0.460536	lrrc8aa	leucine rich repeat containing 8 VRAC subunit Aa[Source:ZFIN;Acc:ZDB-GENE-030131-5853]
ENSDARG00000104028	9.13968	2.10873	1.02771	2.05187	0.0401819	0.461981	si:dkey-74k8.3	si:dkey-74k8.3 [Source:ZFIN;Acc:ZDB-GENE-141222-20]
ENSDARG00000038321	8.31876	5.17725	2.53653	2.04108	0.0412431	0.467648	zgc:172053	zgc:172053 [Source:ZFIN;Acc:ZDB-GENE-080219-25]"
ENSDARG00000101749	9.8223	1.29386	0.634223	2.04007	0.0413429	0.468436	zgc:92161	zgc:92161 [Source:ZFIN;Acc:ZDB-GENE-040912-22]"
ENSDARG00000087188	618.221	1.09239	0.535655	2.03935	0.0414155	0.468976	nfil3-6	nuclear factor, interleukin 3 regulated, member 6[Source:ZFIN;Acc:ZDB-GENE-040704-63]
ENSDARG00000097556	22.9979	1.48636	0.729608	2.03721	0.0416289	0.469201	cyp8b2	cytochrome P450, family 8, subfamily B, polypeptide2 [Source:ZFIN;Acc:ZDB-GENE-080212-9]
ENSDARG00000012341	11.4194	1.54292	0.757384	2.03717	0.0416329	0.469201	capn9	calpain 9 [Source:ZFIN;Acc:ZDB-GENE-010724-2]"
ENSDARG00000006588	18.1695	4.73554	2.32488	2.03689	0.0416606	0.469201	zgc:111983	zgc:111983 [Source:ZFIN;Acc:ZDB-GENE-050417-335]"
ENSDARG00000054941	21.0275	1.34011	0.658085	2.03638	0.0417123	0.46922	ldlrad4b	low density lipoprotein receptor class A domaincontaining 4b [Source:ZFIN;Acc:ZDB-GENE-091230-3]
ENSDARG00000103017	8.09502	1.57867	0.775766	2.03499	0.0418521	0.469569	xkr5a	XK related 5a [Source:ZFIN;Acc:ZDB-GENE-160113-27]"
ENSDARG00000112495	13.534	-1.26434	0.621398	-2.03466	0.0418849	0.469569	mmp21	matrix metallopeptidase 21 [Source:ZFIN;Acc:ZDB-GENE-100226-2]
ENSDARG00000032838	8.24374	-1.77349	0.875677	-2.02528	0.042839	0.476306	si:dkey-206f10.1	si:dkey-206f10.1 [Source:ZFIN;Acc:ZDB-GENE-041014-154]
ENSDARG00000039218	36.0161	1.0866	0.53693	2.02374	0.0429973	0.476559	gpr101	G protein-coupled receptor 101[Source:ZFIN;Acc:ZDB-GENE-070914-1]
ENSDARG00000071445	16.4145	1.50252	0.743133	2.02187	0.0431898	0.477862	myoz1b	myozenin 1b [Source:ZFIN;Acc:ZDB-GENE-040718-146]"
ENSDARG00000085425	10.6562	1.37142	0.679004	2.01975	0.043409	0.479673
ENSDARG00000070317	23.8495	1.14242	0.566539	2.0165	0.0437479	0.481715	irge4	immunity-related GTPase family, e4[Source:ZFIN;Acc:ZDB-GENE-051212-2]
ENSDARG00000054152	14.5287	1.29072	0.641147	2.01315	0.0440991	0.484758	nmbr	neuromedin B receptor [Source:ZFIN;Acc:ZDB-GENE-041014-369]
ENSDARG00000076030	17.5171	1.09367	0.543268	2.01312	0.0441018	0.484758	cacnb3b	calcium channel, voltage-dependent, beta 3b[Source:ZFIN;Acc:ZDB-GENE-090127-1]
ENSDARG00000044387	17.7541	-1.24468	0.618601	-2.01209	0.0442101	0.48538	cldn2	claudin 2 [Source:ZFIN;Acc:ZDB-GENE-040912-26]"
ENSDARG00000074219	21.7263	1.03375	0.513982	2.01126	0.0442981	0.486061	map3k20	mitogen-activated protein kinase kinase kinase 20[Source:ZFIN;Acc:ZDB-GENE-070928-11]
ENSDARG00000040478	9.8354	-1.37774	0.685997	-2.00837	0.0446039	0.488146	lrp2bp	LRP2 binding protein [Source:ZFIN;Acc:ZDB-GENE-070615-41]
ENSDARG00000095385	18.0425	1.0996	0.547716	2.00761	0.0446852	0.488146
ENSDARG00000039657	7.78259	1.62295	0.809314	2.00533	0.0449273	0.489812	fank1	fibronectin type III and ankyrin repeat domains 1[Source:ZFIN;Acc:ZDB-GENE-130613-3]
ENSDARG00000055560	17.1344	1.03735	0.517809	2.00335	0.0451394	0.491553	p2ry8	P2Y receptor family member 8 [Source:ZFIN;Acc:ZDB-GENE-070912-447]
ENSDARG00000018105	21.5772	1.59797	0.797837	2.00287	0.0451909	0.491623	casq1b	calsequestrin 1b [Source:ZFIN;Acc:ZDB-GENE-060929-1070]
ENSDARG00000011245	25.7292	1.27986	0.639395	2.00167	0.0453207	0.492669	esrp1	epithelial splicing regulatory protein 1[Source:ZFIN;Acc:ZDB-GENE-070112-1732]
ENSDARG00000032496	24.1463	1.00868	0.504697	1.99858	0.0456539	0.494465	pon1	paraoxonase 1 [Source:ZFIN;Acc:ZDB-GENE-040912-6]"
ENSDARG00000079564	15.7799	1.34084	0.67103	1.99818	0.0456969	0.494465	myh7	myosin heavy chain 7 [Source:ZFIN;Acc:ZDB-GENE-991123-5]
ENSDARG00000031489	10.065	1.36004	0.680868	1.99751	0.0457697	0.494968	ognb	osteoglycin, paralog b [Source:ZFIN;Acc:ZDB-GENE-080723-61]
ENSDARG00000002311	7.86051	-1.75944	0.881652	-1.99562	0.045975	0.495758	fabp11b	fatty acid binding protein 11b[Source:ZFIN;Acc:ZDB-GENE-050522-391]
ENSDARG00000063037	18.9589	1.2006	0.603958	1.98789	0.0468239	0.501111	lipea	lipase, hormone-sensitive a [Source:ZFIN;Acc:ZDB-GENE-060503-734]
ENSDARG00000098051	9.89704	1.33037	0.669985	1.98568	0.0470691	0.501111	opn6b	opsin 6, group member b [Source:ZFIN;Acc:ZDB-GENE-030616-402]
ENSDARG00000098747	8.48763	2.61903	1.31958	1.98474	0.0471731	0.501111	CU633479.1	myosin-7-like [Source:NCBI gene;Acc:100329748]"
ENSDARG00000070396	12.0055	1.72069	0.867756	1.98292	0.0473766	0.501111	serpinb1l2	serpin peptidase inhibitor, clade B (ovalbumin),member 1, like 2 [Source:ZFIN;Acc:ZDB-GENE-041001-117]
ENSDARG00000083588	9.36402	1.41579	0.715331	1.97921	0.0477926	0.503254
ENSDARG00000014427	14.6298	1.90968	0.964878	1.97919	0.0477944	0.503254	mxe	myxovirus (influenza virus) resistance E[Source:ZFIN;Acc:ZDB-GENE-030131-9609]
ENSDARG00000093081	8.29232	1.58517	0.801349	1.97812	0.0479149	0.503254	si:ch73-92i20.1	si:ch73-92i20.1 [Source:ZFIN;Acc:ZDB-GENE-070705-270]
ENSDARG00000087759	9.33691	1.61464	0.81634	1.97791	0.0479391	0.503254	cnih4	cornichon family AMPA receptor auxiliary protein 4[Source:ZFIN;Acc:ZDB-GENE-030131-868]
ENSDARG00000091260	26.4588	1.07758	0.544918	1.9775	0.0479851	0.503254	mylk4a	myosin light chain kinase family, member 4a[Source:ZFIN;Acc:ZDB-GENE-120824-2]
ENSDARG00000039901	19.342	1.09882	0.55674	1.97367	0.0484191	0.505589	sh3gl2b	SH3 domain containing GRB2 like 2b, endophilin A1[Source:ZFIN;Acc:ZDB-GENE-170303-2]
ENSDARG00000056976	11.9229	1.46509	0.743075	1.97166	0.0486484	0.506897	ifit16	interferon-induced protein with tetratricopeptiderepeats 16 [Source:ZFIN;Acc:ZDB-GENE-131120-86]
ENSDARG00000092813	61.5695	-1.14243	0.579958	-1.96985	0.0488555	0.507556	fndc7rs4	fibronectin type III domain containing 7, relatedsequence 4 [Source:ZFIN;Acc:ZDB-GENE-070912-648]
ENSDARG00000105522	21.0018	1.04436	0.530308	1.96935	0.0489123	0.507865	si:ch211-196f2.3	si:ch211-196f2.3 [Source:ZFIN;Acc:ZDB-GENE-160728-62]
ENSDARG00000100927	12.8847	1.19305	0.606227	1.968	0.0490682	0.508886	nfatc2a	nuclear factor of activated T cells 2a[Source:ZFIN;Acc:ZDB-GENE-120913-4]
ENSDARG00000042988	43.4969	-1.05232	0.535582	-1.96481	0.049436	0.509634	slc24a2	solute carrier family 24 (sodium/potassium/calciumexchanger), member 2 [Source:ZFIN;Acc:ZDB-GENE-060825-277]
ENSDARG00000035732	29.8759	1.16641	0.594116	1.96327	0.0496154	0.509839	arntl1b	aryl hydrocarbon receptor nuclear translocator-like1b [Source:ZFIN;Acc:ZDB-GENE-030408-1]
ENSDARG00000074322	16.6782	1.34484	0.685337	1.9623	0.0497275	0.510254	si:ch211-194m7.3	si:ch211-194m7.3 [Source:ZFIN;Acc:ZDB-GENE-131121-19]
